# Supplementary material for: 5-{4′-[(5-Benzyl-2H-tetra­zol-2-yl)meth­yl]biphenyl-2-yl}-1H-tetra­zole monohydrate
Source: Acta Crystallogr Sect E Struct Rep Online. 2013 Apr 17;69(Pt 5):o743–4. doi: 10.1107/S1600536813009963 (PMC3648274; doi:10.1107/S1600536813009963)
Supplement: Supplementary file 1 [file e-69-0o743-sup1.cif]

##############################################################################
#                                                                            #
# This CIF contains the data in a paper accepted for publication in          #
# Acta Crystallographica Section E. It conforms to the requirements of       #
# Notes for Authors for Acta Crystallographica Section E, and has been       #
# peer reviewed under the auspices of the IUCr Commission on Journals.       #
#                                                                            #
# Full details of the Crystallographic Information File format               #
# are given in the paper "The Crystallographic Information File (CIF):       #
# a New Standard Archive File for Crystallography" by S. R. Hall, F. H.      #
# Allen and I. D. Brown [Acta Cryst. (1991), A47, 655-685].                  #
#                                                                            #
# The current version of the core CIF dictionary is obtainable from          #
# ftp://ftp.iucr.org/pub/cif_core.dic.                                       #
#                                                                            #
# Software is freely available for graphical display of the structure(s)     #
# in this CIF. For information consult the CIF software page                 #
# http://www.iucr.org/resources/cif/software.                                #
#                                                                            #
# This file may be used for bona fide research purposes within the           #
# scientific community so long as proper attribution is given to the journal # 
# article from which it was obtained.                                        #
#                                                                            #
##############################################################################
data_I
_audit_creation_method     CRYSTALS_ver_14.40
_chemical_name_systematic
;\
5-{4'-[(5-Benzyl-2<i>H</i>-tetrazol-2-yl)methyl]biphenyl-2-yl}-\
1<i>H</i>-tetrazole monohydrate
;
_chemical_name_common     ?
_chemical_formula_moiety     'C22 H18 N8, H2 O1'
_chemical_formula_sum     'C22 H20 N8 O1'
_chemical_formula_iupac     'C22 H18 N8, H2 O1'
_chemical_formula_weight     412.45
_chemical_melting_point     393
_symmetry_cell_setting     monoclinic
_symmetry_space_group_name_H-M     'P 21/c'
_symmetry_space_group_name_Hall     '-P 2ybc'
loop_
    _symmetry_equiv_pos_as_xyz
    'x, y, z'
    '-x, y+1/2, -z+1/2'
    '-x, -y, -z'
    'x, -y-1/2, z-1/2'
_cell_length_a     14.7659(4)
_cell_length_b     7.6507(3)
_cell_length_c     18.2922(5)
_cell_angle_alpha     90
_cell_angle_beta     97.153(2)
_cell_angle_gamma     90
_cell_volume     2050.38(11)
_cell_formula_units_Z     4
_cell_measurement_reflns_used     3923
_cell_measurement_theta_min     1.39
_cell_measurement_theta_max     25.85
_cell_measurement_temperature     293
_exptl_crystal_description     Plate
_exptl_crystal_colour     colourless
_exptl_crystal_size_max     0.24
_exptl_crystal_size_mid     0.20
_exptl_crystal_size_min     0.12
_exptl_crystal_density_diffrn     1.336
_exptl_crystal_density_meas     ?
_exptl_crystal_density_method     'not measured'
_exptl_crystal_F_000     864
_exptl_absorpt_coefficient_mu     0.089
_exptl_absorpt_correction_type     psi-scan
_exptl_absorpt_process_details     '(SADABS; Sheldrick, 2007)'
_exptl_absorpt_correction_T_min     0.7700
_exptl_absorpt_correction_T_max     1.0000
_exptl_special_details
;
;
_diffrn_ambient_temperature     293
_diffrn_radiation_type     MoK\a
_diffrn_radiation_wavelength     0.71073
_diffrn_radiation_source     'fine-focus sealed tube'
_diffrn_radiation_monochromator     graphite
_diffrn_measurement_device_type     'Bruker SMART CCD area-detector'
_diffrn_measurement_method     \w/2\q
_diffrn_detector_area_resol_mean     ?
_diffrn_reflns_number     18220
_diffrn_reflns_av_R_equivalents     0.026
_diffrn_reflns_theta_min     1.390
_diffrn_reflns_theta_max     25.845
_diffrn_reflns_theta_full     25.328
_diffrn_measured_fraction_theta_max     0.991
_diffrn_measured_fraction_theta_full     0.991
_diffrn_reflns_limit_h_min     -18
_diffrn_reflns_limit_h_max     18
_diffrn_reflns_limit_k_min     -9
_diffrn_reflns_limit_k_max     4
_diffrn_reflns_limit_l_min     -22
_diffrn_reflns_limit_l_max     22
_diffrn_standards_number     .
_diffrn_standards_interval_count     .
_diffrn_standards_interval_time     .
_diffrn_standards_decay_%     ?
_refine_special_details
;
Refinement of <i>F</i>^2^ against ALL reflections. The weighted <i>R</i>-factor
<i>wR</i> and goodness of fit <i>S</i> are based on <i>F</i>^2^, conventional
<i>R</i>-factors <i>R</i> are based on <i>F</i>, with <i>F</i> set to zero for
negative <i>F</i>^2^. The threshold expression of <i>F</i>^2^ >
2\s(<i>F</i>^2^) is used only for calculating <i>R</i>-factors(gt) <i>etc</i>.
and is not relevant to the choice of reflections for refinement.
<i>R</i>-factors based on <i>F</i>^2^ are statistically about twice as large
as those based on <i>F</i>, and <i>R</i>- factors based on ALL data will be
even larger.
;
_reflns_number_total     3923
_reflns_number_gt     3469
_reflns_threshold_expression     I>2\s(I)
_refine_ls_structure_factor_coef     Fsqd
_refine_ls_matrix_type     full
_refine_ls_R_factor_all     0.0546
_refine_ls_R_factor_gt     0.0477
_refine_ls_wR_factor_all     0.1068
_refine_ls_wR_factor_gt     0.1048
_refine_ls_wR_factor_ref     0.1065
_refine_ls_goodness_of_fit_ref     1.0006
_refine_ls_number_reflns     3881
_refine_ls_number_parameters     281
_refine_ls_number_restraints     0
_refine_ls_hydrogen_treatment     constr
_refine_ls_weighting_scheme     calc
_refine_ls_weighting_details
;
 Method, part 1, Chebychev polynomial, (Watkin, 1994, Prince, 1982)
 [weight] = 1.0/[A~0~*T~0~(x)+A~1~*T~1~(x) ... +A~n-1~]*T~n-1~(x)]
 where A~i~ are the Chebychev coefficients listed below and x= Fcalc/Fmax
 Method = Robust Weighting (Prince, 1982)
 W = [weight] * [1-(deltaF/6*sigmaF)^2^]^2^
 A~i~ are:
 2.08 2.65 0.641
;
_atom_sites_solution_hydrogens     difmap
_atom_sites_solution_primary     direct
_refine_ls_shift/su_max     0.0003916
_refine_ls_shift/su_mean     0.0000339
_refine_diff_density_max     0.49
_refine_diff_density_min     -0.41
_refine_ls_extinction_method     'Larson (1970), eq. 22'
_refine_ls_extinction_coef     194(8)
loop_
    _atom_type_symbol
    _atom_type_scat_Cromer_Mann_a1
    _atom_type_scat_Cromer_Mann_a2
    _atom_type_scat_Cromer_Mann_a3
    _atom_type_scat_Cromer_Mann_a4
    _atom_type_scat_Cromer_Mann_b1
    _atom_type_scat_Cromer_Mann_b2
    _atom_type_scat_Cromer_Mann_b3
    _atom_type_scat_Cromer_Mann_b4
    _atom_type_scat_Cromer_Mann_c
    _atom_type_scat_dispersion_real
    _atom_type_scat_dispersion_imag
    _atom_type_scat_source
    C 2.3100 1.0200 1.5886 0.8650 20.8439 10.2075 0.5687 51.6512 0.2156 0.0033
                                                                          0.0016
                                'International Tables Vol C 4.2.6.8 and 6.1.1.4'
    H 0.4930 0.3229 0.1402 0.0408 10.5109 26.1257 3.1424 57.7998 0.0030 0.0000
                                                                          0.0000
                                'International Tables Vol C 4.2.6.8 and 6.1.1.4'
    N 12.2126 3.1322 2.0125 1.1663 0.0057 9.8933 28.9975 0.5826 -11.5290 0.0061
                                                                          0.0033
                                'International Tables Vol C 4.2.6.8 and 6.1.1.4'
    O 3.0485 2.2868 1.5463 0.8670 13.2771 5.7011 0.3239 32.9089 0.2508 0.0106
                                                                          0.0060
                                'International Tables Vol C 4.2.6.8 and 6.1.1.4'
_computing_data_collection     'SMART (Bruker, 2001)'
_computing_cell_refinement     'SAINT (Bruker, 2001)'
_computing_data_reduction     'SAINT (Bruker, 2001)'
_computing_structure_solution     'SIR92 (Altomare <i>et al.</i>, 1994)'
_computing_structure_refinement     'CRYSTALS (Betteridge <i>et al.</i>, 2003)'
_computing_molecular_graphics     'ORTEP-3 (Farrugia, 2012)'
_computing_publication_material     'CAMERON (Watkin <i>et al.</i>, 1996)'
loop_
    _atom_site_type_symbol
    _atom_site_label
    _atom_site_fract_x
    _atom_site_fract_y
    _atom_site_fract_z
    _atom_site_U_iso_or_equiv
    _atom_site_adp_type
    _atom_site_occupancy
    _atom_site_disorder_assembly
    _atom_site_disorder_group
    O O1 0.6409(2) 0.1472(2) 0.47303(14) 0.1327 Uani 1.0000 . .
    N N2 0.83657(9) 0.38128(17) 0.49755(7) 0.0418 Uani 1.0000 . .
    N N3 0.90644(9) 0.31880(16) 0.46640(7) 0.0393 Uani 1.0000 . .
    N N4 0.98138(9) 0.29937(19) 0.51215(7) 0.0458 Uani 1.0000 . .
    N N5 0.96150(10) 0.35174(19) 0.57699(7) 0.0467 Uani 1.0000 . .
    C C6 0.87317(10) 0.40044(19) 0.56678(8) 0.0376 Uani 1.0000 . .
    C C7 0.82354(12) 0.4669(2) 0.62728(9) 0.0450 Uani 1.0000 . .
    C C8 0.84982(10) 0.6537(2) 0.64806(8) 0.0379 Uani 1.0000 . .
    C C9 0.89345(11) 0.6936(2) 0.71693(8) 0.0405 Uani 1.0000 . .
    C C10 0.91827(12) 0.8634(2) 0.73543(10) 0.0497 Uani 1.0000 . .
    C C11 0.89843(14) 0.9950(2) 0.68486(11) 0.0559 Uani 1.0000 . .
    C C12 0.85406(15) 0.9565(2) 0.61566(11) 0.0583 Uani 1.0000 . .
    C C13 0.82998(13) 0.7868(2) 0.59720(9) 0.0490 Uani 1.0000 . .
    C C14 0.90005(12) 0.2733(2) 0.38826(9) 0.0469 Uani 1.0000 . .
    C C15 0.83532(10) 0.1230(2) 0.36911(8) 0.0376 Uani 1.0000 . .
    C C16 0.85021(11) -0.0387(2) 0.40347(8) 0.0413 Uani 1.0000 . .
    C C17 0.79254(11) -0.1773(2) 0.38405(8) 0.0396 Uani 1.0000 . .
    C C18 0.71895(10) -0.1599(2) 0.32939(8) 0.0377 Uani 1.0000 . .
    C C19 0.70374(11) 0.0023(2) 0.29551(9) 0.0441 Uani 1.0000 . .
    C C20 0.76118(11) 0.1420(2) 0.31558(9) 0.0435 Uani 1.0000 . .
    C C21 0.66114(10) -0.3118(2) 0.30243(8) 0.0396 Uani 1.0000 . .
    C C22 0.61489(10) -0.4190(2) 0.34797(8) 0.0393 Uani 1.0000 . .
    C C23 0.61203(10) -0.3818(2) 0.42664(9) 0.0419 Uani 1.0000 . .
    N N24 0.61342(10) -0.5040(2) 0.47864(8) 0.0503 Uani 1.0000 . .
    N N25 0.60308(12) -0.4293(3) 0.54318(8) 0.0616 Uani 1.0000 . .
    N N26 0.59523(12) -0.2645(3) 0.53016(9) 0.0658 Uani 1.0000 . .
    N N27 0.60071(11) -0.2297(2) 0.45804(9) 0.0574 Uani 1.0000 . .
    C C28 0.56465(11) -0.5620(2) 0.31777(10) 0.0479 Uani 1.0000 . .
    C C29 0.55904(12) -0.5987(3) 0.24391(10) 0.0559 Uani 1.0000 . .
    C C30 0.60313(13) -0.4927(3) 0.19858(10) 0.0575 Uani 1.0000 . .
    C C31 0.65331(12) -0.3514(2) 0.22770(10)
                                           0.0513 Uani 1.0000 . .
    H H72 0.8360 0.3888 0.6694 0.0557 Uiso 1.0000 . .
    H H71 0.7576 0.4619 0.6101 0.0561 Uiso 1.0000 . .
    H H91 0.9083 0.6017 0.7535 0.0474 Uiso 1.0000 . .
    H H101 0.9499 0.8872 0.7832 0.0609 Uiso 1.0000 . .
    H H111 0.9198 1.1134 0.6966 0.0685 Uiso 1.0000 . .
    H H121 0.8397 1.0480 0.5800 0.0720 Uiso 1.0000 . .
    H H131 0.7977 0.7624 0.5483 0.0586 Uiso 1.0000 . .
    H H142 0.9617 0.2406 0.3806 0.0582 Uiso 1.0000 . .
    H H141 0.8769 0.3783 0.3599 0.0583 Uiso 1.0000 . .
    H H161 0.9003 -0.0516 0.4409 0.0493 Uiso 1.0000 . .
    H H171 0.8033 -0.2867 0.4087 0.0477 Uiso 1.0000 . .
    H H191 0.6537 0.0202 0.2569 0.0536 Uiso 1.0000 . .
    H H201 0.7493 0.2551 0.2919 0.0532 Uiso 1.0000 . .
    H H281 0.5325 -0.6371 0.3493 0.0572 Uiso 1.0000 . .
    H H291 0.5220 -0.6962 0.2232 0.0682 Uiso 1.0000 . .
    H H301 0.6007 -0.5195 0.1476 0.0699 Uiso 1.0000 . .
    H H311 0.6853 -0.2767 0.1966 0.0623 Uiso 1.0000 . .
    H H12 0.5816 0.1027 0.4540 0.1934 Uiso 1.0000 . .
    H H241 0.6242 -0.6206 0.4728 0.0639 Uiso 1.0000 . .
    H H11 0.6563 0.0508 0.4913 0.1953 Uiso 1.0000 . .
loop_
    _atom_site_aniso_label
    _atom_site_aniso_U_11
    _atom_site_aniso_U_22
    _atom_site_aniso_U_33
    _atom_site_aniso_U_12
    _atom_site_aniso_U_13
    _atom_site_aniso_U_23
    O1 0.203(3) 0.0529(11) 0.150(2) 0.0060(13) 0.0539(19) 0.0055(11)
    N2 0.0411(7) 0.0413(7) 0.0432(7) -0.0038(6) 0.0065(5) -0.0056(6)
    N3 0.0433(7) 0.0357(7) 0.0398(7) -0.0059(5) 0.0082(5) -0.0056(5)
    N4 0.0450(7) 0.0446(8) 0.0475(8) 0.0014(6) 0.0041(6) -0.0028(6)
    N5 0.0513(8) 0.0472(8) 0.0403(7) 0.0009(6) 0.0000(6) -0.0014(6)
    C6 0.0474(8) 0.0267(7) 0.0391(8) -0.0051(6) 0.0066(6) 0.0003(6)
    C7 0.0564(9) 0.0375(8) 0.0431(8) -0.0063(7) 0.0147(7) -0.0016(7)
    C8 0.0441(8) 0.0344(8) 0.0368(7) 0.0008(6) 0.0118(6) -0.0013(6)
    C9 0.0450(8) 0.0420(9) 0.0353(7) 0.0063(7) 0.0081(6) 0.0020(6)
    C10 0.0564(10) 0.0497(10) 0.0419(8) 0.0007(8) 0.0013(7) -0.0093(7)
    C11 0.0668(11) 0.0369(9) 0.0628(11) -0.0026(8) 0.0030(9) -0.0073(8)
    C12 0.0781(13) 0.0379(9) 0.0565(10) -0.0010(9) -0.0011(9) 0.0108(8)
    C13 0.0627(10) 0.0459(9) 0.0369(8) -0.0045(8) 0.0007(7) 0.0036(7)
    C14 0.0559(9) 0.0470(9) 0.0396(8) -0.0124(8) 0.0128(7) -0.0063(7)
    C15 0.0427(8) 0.0384(8) 0.0335(7) -0.0038(6) 0.0116(6) -0.0059(6)
    C16 0.0439(8) 0.0441(9) 0.0346(7) -0.0004(7) 0.0006(6) -0.0040(6)
    C17 0.0463(8) 0.0362(8) 0.0361(7) 0.0005(6) 0.0039(6) 0.0005(6)
    C18 0.0382(7) 0.0384(8) 0.0374(7) -0.0011(6) 0.0084(6) -0.0013(6)
    C19 0.0398(8) 0.0453(9) 0.0458(9) 0.0023(7) -0.0002(6) 0.0038(7)
    C20 0.0489(9) 0.0352(8) 0.0467(8) 0.0012(7) 0.0074(7) 0.0033(7)
    C21 0.0350(7) 0.0399(8) 0.0433(8) -0.0007(6) 0.0027(6) -0.0014(7)
    C22 0.0347(7) 0.0385(8) 0.0442(8) 0.0028(6) 0.0037(6) 0.0013(7)
    C23 0.0368(7) 0.0419(9) 0.0473(9) -0.0043(6) 0.0067(6) 0.0016(7)
    N24 0.0527(8) 0.0508(8) 0.0479(8) -0.0012(7) 0.0082(6) 0.0028(6)
    N25 0.0634(10) 0.0743(12) 0.0490(9) -0.0070(8) 0.0143(7) -0.0005(8)
    N26 0.0736(11) 0.0714(12) 0.0564(9) -0.0080(9) 0.0236(8) -0.0117(8)
    N27 0.0702(10) 0.0481(9) 0.0574(9) -0.0025(7) 0.0211(8) -0.0061(7)
    C28 0.0438(8) 0.0432(9) 0.0557(10) -0.0061(7) 0.0030(7) 0.0012(7)
    C29 0.0502(10) 0.0518(10) 0.0629(11) -0.0108(8) -0.0038(8) -0.0100(9)
    C30 0.0583(10) 0.0660(12) 0.0460(9) -0.0093(9) -0.0017(8) -0.0125(9)
    C31 0.0519(9) 0.0587(11) 0.0434(8) -0.0105(8) 0.0067(7) -0.0026(8)
loop_
    _geom_bond_atom_site_label_1
    _geom_bond_atom_site_label_2
    _geom_bond_site_symmetry_1
    _geom_bond_site_symmetry_2
    _geom_bond_distance
    _geom_bond_publ_flag
    O1 H12 . . 0.963 no
    O1 H11 . . 0.830 no
    N2 N3 . . 1.3281(18) no
    N2 C6 . . 1.3218(19) no
    N3 N4 . . 1.3101(19) no
    N3 C14 . . 1.4626(19) no
    N4 N5 . . 1.3191(19) no
    N5 C6 . . 1.347(2) no
    C6 C7 . . 1.491(2) no
    C7 C8 . . 1.517(2) no
    C7 H72 . . 0.975 no
    C7 H71 . . 0.985 no
    C8 C9 . . 1.376(2) no
    C8 C13 . . 1.386(2) no
    C9 C10 . . 1.381(2) no
    C9 H91 . . 0.977 no
    C10 C11 . . 1.374(3) no
    C10 H101 . . 0.955 no
    C11 C12 . . 1.382(3) no
    C11 H111 . . 0.975 no
    C12 C13 . . 1.377(3) no
    C12 H121 . . 0.962 no
    C13 H131 . . 0.978 no
    C14 C15 . . 1.508(2) no
    C14 H142 . . 0.971 no
    C14 H141 . . 0.994 no
    C15 C16 . . 1.392(2) no
    C15 C20 . . 1.383(2) no
    C16 C17 . . 1.379(2) no
    C16 H161 . . 0.947 no
    C17 C18 . . 1.388(2) no
    C17 H171 . . 0.954 no
    C18 C19 . . 1.393(2) no
    C18 C21 . . 1.489(2) no
    C19 C20 . . 1.385(2) no
    C19 H191 . . 0.966 no
    C20 H201 . . 0.974 no
    C21 C22 . . 1.405(2) no
    C21 C31 . . 1.390(2) no
    C22 C23 . . 1.473(2) no
    C22 C28 . . 1.396(2) no
    C23 N24 . . 1.332(2) no
    C23 N27 . . 1.317(2) no
    N24 N25 . . 1.337(2) no
    N24 H241 . . 0.915 no
    N25 N26 . . 1.286(3) no
    N26 N27 . . 1.358(2) no
    C28 C29 . . 1.372(3) no
    C28 H281 . . 0.978 no
    C29 C30 . . 1.380(3) no
    C29 H291 . . 0.973 no
    C30 C31 . . 1.380(3) no
    C30 H301 . . 0.952 no
    C31 H311 . . 0.970 no
loop_
    _geom_angle_atom_site_label_1
    _geom_angle_atom_site_label_2
    _geom_angle_atom_site_label_3
    _geom_angle_site_symmetry_1
    _geom_angle_site_symmetry_2
    _geom_angle_site_symmetry_3
    _geom_angle
    _geom_angle_publ_flag
    H12 O1 H11 . . . 91.3 no
    N3 N2 C6 . . . 101.78(12) no
    N2 N3 N4 . . . 113.97(12) no
    N2 N3 C14 . . . 123.09(13) no
    N4 N3 C14 . . . 122.94(13) no
    N3 N4 N5 . . . 105.97(12) no
    N4 N5 C6 . . . 106.23(13) no
    N5 C6 N2 . . . 112.06(14) no
    N5 C6 C7 . . . 123.27(14) no
    N2 C6 C7 . . . 124.67(14) no
    C6 C7 C8 . . . 111.93(13) no
    C6 C7 H72 . . . 108.4 no
    C8 C7 H72 . . . 111.3 no
    C6 C7 H71 . . . 107.9 no
    C8 C7 H71 . . . 109.2 no
    H72 C7 H71 . . . 108.0 no
    C7 C8 C9 . . . 120.94(14) no
    C7 C8 C13 . . . 119.87(14) no
    C9 C8 C13 . . . 119.19(15) no
    C8 C9 C10 . . . 120.84(15) no
    C8 C9 H91 . . . 120.5 no
    C10 C9 H91 . . . 118.6 no
    C9 C10 C11 . . . 119.77(16) no
    C9 C10 H101 . . . 119.2 no
    C11 C10 H101 . . . 121.0 no
    C10 C11 C12 . . . 119.85(17) no
    C10 C11 H111 . . . 119.8 no
    C12 C11 H111 . . . 120.2 no
    C11 C12 C13 . . . 120.23(17) no
    C11 C12 H121 . . . 120.3 no
    C13 C12 H121 . . . 119.4 no
    C8 C13 C12 . . . 120.11(16) no
    C8 C13 H131 . . . 120.8 no
    C12 C13 H131 . . . 119.1 no
    N3 C14 C15 . . . 111.74(12) no
    N3 C14 H142 . . . 104.8 no
    C15 C14 H142 . . . 110.4 no
    N3 C14 H141 . . . 107.1 no
    C15 C14 H141 . . . 109.2 no
    H142 C14 H141 . . . 113.6 no
    C14 C15 C16 . . . 120.83(14) no
    C14 C15 C20 . . . 120.47(14) no
    C16 C15 C20 . . . 118.68(14) no
    C15 C16 C17 . . . 120.61(14) no
    C15 C16 H161 . . . 118.9 no
    C17 C16 H161 . . . 120.5 no
    C16 C17 C18 . . . 120.98(14) no
    C16 C17 H171 . . . 119.5 no
    C18 C17 H171 . . . 119.5 no
    C17 C18 C19 . . . 118.31(14) no
    C17 C18 C21 . . . 121.92(14) no
    C19 C18 C21 . . . 119.60(13) no
    C18 C19 C20 . . . 120.66(14) no
    C18 C19 H191 . . . 121.2 no
    C20 C19 H191 . . . 118.2 no
    C19 C20 C15 . . . 120.74(14) no
    C19 C20 H201 . . . 119.8 no
    C15 C20 H201 . . . 119.4 no
    C18 C21 C22 . . . 124.06(14) no
    C18 C21 C31 . . . 118.03(14) no
    C22 C21 C31 . . . 117.91(14) no
    C21 C22 C23 . . . 122.78(14) no
    C21 C22 C28 . . . 119.75(15) no
    C23 C22 C28 . . . 117.37(14) no
    C22 C23 N24 . . . 124.20(15) no
    C22 C23 N27 . . . 128.14(15) no
    N24 C23 N27 . . . 107.47(15) no
    C23 N24 N25 . . . 109.70(16) no
    C23 N24 H241 . . . 126.0 no
    N25 N24 H241 . . . 124.1 no
    N24 N25 N26 . . . 105.85(15) no
    N25 N26 N27 . . . 110.93(15) no
    N26 N27 C23 . . . 106.06(15) no
    C22 C28 C29 . . . 120.93(16) no
    C22 C28 H281 . . . 120.0 no
    C29 C28 H281 . . . 119.0 no
    C28 C29 C30 . . . 119.74(16) no
    C28 C29 H291 . . . 120.1 no
    C30 C29 H291 . . . 120.1 no
    C29 C30 C31 . . . 119.95(17) no
    C29 C30 H301 . . . 120.0 no
    C31 C30 H301 . . . 120.0 no
    C21 C31 C30 . . . 121.71(17) no
    C21 C31 H311 . . . 117.4 no
    C30 C31 H311 . . . 120.8 no
loop_
    _geom_hbond_atom_site_label_D
    _geom_hbond_atom_site_label_H
    _geom_hbond_atom_site_label_A
    _geom_hbond_site_symmetry_D
    _geom_hbond_site_symmetry_H
    _geom_hbond_site_symmetry_A
    _geom_hbond_distance_DH
    _geom_hbond_distance_HA
    _geom_hbond_distance_DA
    _geom_hbond_angle_DHA
    _geom_hbond_publ_flag
    C7 H71 N25 . . 1_565 0.985 2.589 3.514(2) 156.26 yes
    N24 H241 O1 . . 1_545 0.915 1.793 2.703(2) 172.54 yes
    O1 H11 N27 . . . 0.830 2.351 2.950(2) 129.64 yes
    C9 H91 Cg4 . . 4_566 0.96 2.85 3.4180(10)
                                            119 yes
    C12 H121 Cg1 . . 1_565 0.94 2.82 3.6020(10)
                                              141 yes
    C14 H142 Cg3 . . 3_766 0.96 2.72 3.6760(10)
                                              171 yes
    C29 H291 Cg5 . . 2_645 0.96 2.80 3.682(2) 153 yes
    C31 H311 Cg3 . . 4_565 0.95 2.96 3.5820(10)
                                              125 yes
data_global
_journal_data_validation_number     ?
_journal_date_recd_electronic     2013-03-23
_journal_date_accepted     2013-04-11
_journal_name_full     'Acta Crystallographica, Section E'
_journal_year     2013
_journal_volume     69
_journal_issue      5
_journal_page_first     o743
_journal_page_last     o744
_journal_paper_category     QO
_journal_paper_doi     10.1107/S1600536813009963
_journal_coeditor_code     HG5301
loop_
    _publ_contact_author_name
    _publ_contact_author_address
    _publ_contact_author_email
    'H. C. Devarajegowda'
;
Department of Physics
Yuvaraja's College (Constituent College)
University of Mysore Mysore
Karnataka
India
;
 devarajegowda@yahoo.com
    'R. R. Kamble'
;
Department of Studies in Chemistry
Karnataka University
Dharwad 580 003
Karnataka
India
;
 kamchem9@gmail.com
_publ_contact_author_fax     '+91 0821 2419292'
_publ_contact_author_phone     '+91 0821 2518101'
_publ_section_title
;\
5-{4'-[(5-Benzyl-2<i>H</i>-tetrazol-2-yl)methyl]biphenyl-2-yl}-1<i>H</i>-\
tetrazole monohydrate
;
loop_
    _publ_author_name
    _publ_author_address
    'Gangadhar Y. Meti'
;
Department of Studies in Chemistry
Karnataka University
Dharwad 580 003
Karnataka
India
;
    'S. Jeyaseelan'
;
Department of Physics
St. Philomena's College
Mysore 570 006
Karnataka
India
;
    'R. R. Kamble'
;
Department of Studies in Chemistry
Karnataka University
Dharwad 580 003
Karnataka
India
;
    'Atakuri Dorababu'
;
Department of Studies in Chemistry
Karnataka University
Dharwad 580 003
Karnataka
India
;
    'H. C. Devarajegowda'
;
Department of Physics
Yuvaraja's College (Constituent College)
University of Mysore, Mysore 570 005
Karnataka
India
;
