# Supplementary material for: 5-{4′-[(5-Benzyl-2H-tetra­zol-2-yl)meth­yl]biphenyl-2-yl}-1H-tetra­zole monohydrate
Source: Acta Crystallogr Sect E Struct Rep Online. 2013 Apr 17;69(Pt 5):o743–4. doi: 10.1107/S1600536813009963 (PMC3648274; doi:10.1107/S1600536813009963)
Supplement: Supplementary file 2 [file e-69-0o743-Isup2.hkl]

data_I
#  CHEM_Meti_TST_0m in P2(1)/c             
_audit_creation_date        "13-03-22"
_audit_creation_method      CRYSTALS 

_cell_length_a                    14.7659(4)
_cell_angle_alpha                 90
_cell_length_b                    7.6507(3)
_cell_angle_beta                  97.153(2)
_cell_length_c                    18.2922(5)
_cell_angle_gamma                 90
loop_
 _symmetry_equiv_pos_as_xyz
 'x,y,z'
 '-x,-y,-z'
 '-x,y+1/2,-z+1/2'
 'x,-y+1/2,z+1/2'

# NOTE FO on scale of Fc,      6.62527
# Status flags: 
#    o - used in refinement 
#    < - excluded by I/sigmaI cutoff 
#    l - excluded at low resolution  
#    h - excluded at high resolution  
#    x - excluded for another reason  

loop_
_refln_index_h
_refln_index_k
_refln_index_l
_refln_F_squared_meas
_refln_F_squared_calc
_refln_F_squared_sigma
_refln_observed_status
_refln_refinement_weight
   1   0   0      264.24        0.00        7.02 l   0.0000E+00
   2   0   0       47.99        0.00        1.59 l   0.0000E+00
   3   0   0      747.74      654.74        7.65 o   0.2735E-03
   4   0   0    42628.12    45141.52      419.74 o   0.4583E-05
   5   0   0     6447.71     6093.23       63.96 o   0.2797E-04
   6   0   0      532.58      490.82        9.38 o   0.4344E-03
   7   0   0     1467.93     1311.30       17.69 o   0.1170E-03
   8   0   0      578.45      589.41        6.86 o   0.3490E-03
   9   0   0     1308.34     1346.65       13.14 o   0.1300E-03
  10   0   0      338.79      397.14        5.12 o   0.5768E-03
  11   0   0       29.85       30.75        3.12 o   0.5771E-01
  12   0   0      139.80      112.36        3.53 o   0.6443E-02
  13   0   0      227.88      250.58        4.64 o   0.1271E-02
  14   0   0      182.42      216.42        4.80 o   0.1648E-02
  15   0   0      115.44      116.97        5.44 o   0.7196E-02
  16   0   0      384.22      332.76        9.49 o   0.7522E-03
  17   0   0       91.74       86.65        5.34 o   0.1373E-01
   1   1   0     3553.02        0.00       56.18 l   0.0000E+00
   2   1   0     7971.63        0.00      125.55 l   0.0000E+00
   3   1   0       12.44       11.24        0.64 o   0.5576E-01
   4   1   0      747.25      892.82        5.85 o   0.1776E-03
   5   1   0     3087.78     2978.76       22.10 o   0.5648E-04
   6   1   0      422.57      437.90        4.01 o   0.5483E-03
   7   1   0      918.38     1005.33        8.53 o   0.1674E-03
   8   1   0      118.91      110.62        2.12 o   0.7636E-02
   9   1   0      701.54      725.77        5.81 o   0.2622E-03
  10   1   0      242.34      204.41        3.29 o   0.1813E-02
  11   1   0       61.76       52.91        1.95 o   0.3871E-01
  12   1   0      337.87      311.57        4.12 o   0.8840E-03
  13   1   0       21.70       21.96        2.49 o   0.5746E-01
  14   1   0      307.95      334.27        5.16 o   0.7837E-03
  15   1   0       28.09       29.57        3.75 o   0.5644E-01
  16   1   0      105.93      108.79        4.13 o   0.8284E-02
  17   1   0       65.84       67.23        3.81 o   0.2635E-01
   0   2   0       78.35       84.54        3.41 o   0.1474E-01
   1   2   0     2593.85     2678.04       35.48 o   0.6437E-04
   2   2   0      183.70      205.32        5.12 o   0.1822E-02
   3   2   0      884.03      853.84       16.45 o   0.2150E-03
   4   2   0     1512.59     1488.31       26.38 o   0.1163E-03
   5   2   0       84.20       86.20        1.81 o   0.1597E-01
   6   2   0        5.41        3.45        0.55 o   0.5583E-01
   7   2   0      865.77      839.89        9.98 o   0.2207E-03
   8   2   0       12.99       10.07        1.34 o   0.5489E-01
   9   2   0      705.32      674.04        7.09 o   0.2870E-03
  10   2   0       39.37       46.70        2.97 o   0.4927E-01
  11   2   0       38.27       32.25        2.95 o   0.5058E-01
  12   2   0      180.98      169.43        3.24 o   0.2855E-02
  13   2   0      288.17      258.79        4.71 o   0.1187E-02
  14   2   0        0.37        2.46        0.21 o   0.5596E-01
  15   2   0       -3.29        1.40        0.75 <   0.0000E+00
  16   2   0      145.51      123.69        4.22 o   0.5309E-02
  17   2   0        5.34        3.73        1.22 o   0.5637E-01
   1   3   0     1654.96     1695.17       25.09 o   0.1022E-03
   2   3   0        9.11       14.10        1.15 o   0.5259E-01
   3   3   0       22.93       23.07        2.43 o   0.5800E-01
   4   3   0     3685.80     3400.47       61.15 o   0.4543E-04
   5   3   0        8.78       11.68        1.53 o   0.5504E-01
   6   3   0      139.14      150.30        2.55 o   0.3569E-02
   7   3   0      819.72      798.28       11.20 o   0.2357E-03
   8   3   0       66.98       62.13        2.52 o   0.3108E-01
   9   3   0       32.83       30.78        3.60 o   0.5641E-01
  10   3   0      114.74       98.80        3.58 o   0.9213E-02
  11   3   0      365.90      357.12        6.68 o   0.7352E-03
  12   3   0       89.32       85.49        4.15 o   0.1477E-01
  13   3   0        2.55        4.41        0.76 o   0.5624E-01
  14   3   0       19.09       13.96        3.50 o   0.5282E-01
  15   3   0       24.03       22.69        4.44 o   0.5641E-01
  16   3   0      149.02      136.32        7.46 o   0.4509E-02
  17   3   0       -3.07        0.60        1.56 o   0.5536E-01
   0   4   0      580.72      493.80       21.07 o   0.3941E-03
   1   4   0      222.32      225.87        8.39 o   0.1674E-02
   2   4   0       66.50       72.53        5.00 o   0.2006E-01
   3   4   0       44.04       43.47        2.98 o   0.5723E-01
   4   4   0       37.31       31.07        5.36 o   0.4940E-01
   5   4   0       18.87       20.78        4.15 o   0.5437E-01
   6   4   0      187.76      231.02        4.80 o   0.1378E-02
   7   4   0       52.78       54.12        2.64 o   0.4227E-01
   8   4   0        0.00        0.35        0.26 o   0.5783E-01
   9   4   0        4.28        1.68        0.89 o   0.5562E-01
  10   4   0      860.22      895.29       12.79 o   0.2008E-03
  11   4   0       -3.51        0.58        0.84 <   0.0000E+00
  12   4   0        1.76        0.63        0.89 o   0.5662E-01
  13   4   0       -2.63        0.18        0.89 o   0.5537E-01
  14   4   0       36.21       28.16        6.23 o   0.4925E-01
  15   4   0        6.04        5.46        1.77 o   0.5759E-01
  16   4   0        1.21        0.11        0.79 o   0.5686E-01
   1   5   0      130.80      149.56        7.15 o   0.3799E-02
   2   5   0        1.98        3.16        0.86 o   0.5670E-01
   3   5   0      365.20      345.58        8.82 o   0.7631E-03
   4   5   0      177.19      163.55        6.15 o   0.2932E-02
   5   5   0       50.81       64.19        3.06 o   0.2792E-01
   6   5   0      203.96      214.30        6.28 o   0.1879E-02
   7   5   0       75.06       83.21        4.56 o   0.1439E-01
   8   5   0      371.56      378.25        8.01 o   0.6602E-03
   9   5   0       72.13       90.59        5.09 o   0.1072E-01
  10   5   0       20.19        9.32        4.65 o   0.4680E-01
  11   5   0       -1.98        1.44        0.99 o   0.5721E-01
  12   5   0      177.11      207.47        8.39 o   0.1813E-02
  13   5   0       87.57       93.81        7.30 o   0.1205E-01
  14   5   0       14.05       15.13        6.46 o   0.5736E-01
  15   5   0        6.58       13.54        1.98 o   0.5070E-01
   0   6   0      723.38      796.15       28.53 o   0.2197E-03
   1   6   0      323.28      328.63       12.43 o   0.8755E-03
   2   6   0      261.39      300.58       11.05 o   0.9014E-03
   3   6   0      161.97      164.99        6.23 o   0.3054E-02
   4   6   0       27.36       26.10        5.04 o   0.5632E-01
   5   6   0      253.12      244.62        6.93 o   0.1420E-02
   6   6   0       60.28       59.99        4.18 o   0.3576E-01
   7   6   0      135.78      134.75        6.46 o   0.4933E-02
   8   6   0       -0.15        0.17        0.26 o   0.5801E-01
   9   6   0       16.46        8.26        3.80 o   0.4943E-01
  10   6   0       14.27       11.05        3.72 o   0.5447E-01
  11   6   0       21.95       22.78        5.72 o   0.5768E-01
  12   6   0        1.54        0.79        1.10 o   0.5715E-01
  13   6   0        2.41        8.45        1.61 o   0.5147E-01
   1   7   0      262.49      251.52       11.95 o   0.1338E-02
   2   7   0      382.32      422.17       14.76 o   0.5428E-03
   3   7   0       20.41       26.75        4.95 o   0.5180E-01
   4   7   0       45.65       39.85        5.14 o   0.5164E-01
   5   7   0      198.84      203.27        5.59 o   0.2034E-02
   6   7   0      287.07      269.87        7.45 o   0.1141E-02
   7   7   0       39.94       42.56        7.11 o   0.5618E-01
   8   7   0        0.88        0.00        0.29 o   0.5707E-01
   9   7   0       45.21       56.12        4.67 o   0.3139E-01
  10   7   0       32.48       33.36        7.49 o   0.5616E-01
  11   7   0       66.06       57.56        5.74 o   0.3422E-01
   3   8   0        3.95        1.32        1.32 o   0.5510E-01
   5   8   0        3.51        3.91        1.05 o   0.5797E-01
   6   8   0        9.44       10.67        2.16 o   0.5642E-01
   7   8   0        1.76        1.64        0.93 o   0.5801E-01
   8   8   0        0.88        2.51        0.32 o   0.5660E-01
   9   8   0      142.22      124.66        6.67 o   0.5371E-02
   5   9   0        3.29        2.06        1.11 o   0.5648E-01
 -17   1   1       25.24       18.00        3.75 o   0.5076E-01
 -16   1   1      180.92      168.96        4.73 o   0.2807E-02
 -15   1   1       26.34       20.88        3.68 o   0.5199E-01
 -14   1   1      220.79      210.51        4.82 o   0.1850E-02
 -13   1   1       35.30       27.38        3.69 o   0.5020E-01
 -12   1   1       -2.11        0.66        0.33 <   0.0000E+00
 -11   1   1       17.21       15.58        1.52 o   0.5599E-01
 -10   1   1      227.25      214.14        2.99 o   0.1794E-02
  -9   1   1      627.86      630.35        5.84 o   0.3265E-03
  -8   1   1      109.54      107.90        2.09 o   0.8586E-02
  -7   1   1      661.78      642.52        6.20 o   0.3113E-03
  -6   1   1       12.05       28.84        0.75 o   0.4210E-01
  -5   1   1     3370.55     3552.23       23.96 o   0.4704E-04
  -4   1   1     1833.26     1864.44       12.59 o   0.9281E-04
  -3   1   1    16092.78    15282.15      145.18 o   0.1287E-04
  -2   1   1      462.79        0.00        7.13 l   0.0000E+00
  -1   1   1      755.09        0.00        9.51 l   0.0000E+00
   0   1   1     3442.84        0.00       55.25 l   0.0000E+00
   1   1   1        0.00        0.00        0.07 l   0.0000E+00
   2   1   1    13387.73    13090.29      211.84 o   0.1704E-04
   3   1   1     7691.87     7777.66       69.47 o   0.2716E-04
   4   1   1      633.03      672.48        5.02 o   0.2838E-03
   5   1   1     1032.79     1130.49        7.78 o   0.1467E-03
   6   1   1      771.18      811.35        6.41 o   0.2275E-03
   7   1   1      534.19      536.96        6.04 o   0.4121E-03
   8   1   1     1491.87     1421.87       11.95 o   0.1171E-03
   9   1   1       72.69       77.25        1.87 o   0.1816E-01
  10   1   1       99.32       94.45        2.06 o   0.1096E-01
  11   1   1       11.52       17.51        0.98 o   0.5075E-01
  12   1   1      127.53      120.18        2.60 o   0.6207E-02
  13   1   1        0.56        0.01        0.17 o   0.5741E-01
  14   1   1      210.44      193.09        4.27 o   0.2110E-02
  15   1   1       24.95       25.16        3.39 o   0.5772E-01
  16   1   1       25.02       24.49        3.98 o   0.5787E-01
  17   1   1        7.46        6.07        1.76 o   0.5631E-01
 -17   2   1       29.04       27.64        4.13 o   0.5572E-01
 -16   2   1       11.78       16.70        2.05 o   0.5281E-01
 -15   2   1       73.01       83.84        3.27 o   0.1391E-01
 -14   2   1       63.72       89.65        3.04 o   0.9926E-02
 -13   2   1       12.56       18.61        1.70 o   0.5188E-01
 -12   2   1      695.36      724.38        6.66 o   0.2620E-03
 -11   2   1        6.58       17.29        0.73 o   0.4738E-01
 -10   2   1        1.46        1.82        0.30 o   0.5785E-01
  -9   2   1      103.84      111.45        2.41 o   0.7075E-02
  -8   2   1      278.38      275.78        4.59 o   0.1156E-02
  -7   2   1       75.06       69.68        1.90 o   0.2354E-01
  -6   2   1        0.44        0.42        0.07 o   0.5798E-01
  -5   2   1     1459.12     1416.95       14.10 o   0.1204E-03
  -4   2   1       97.15      121.97        2.80 o   0.5124E-02
  -3   2   1     2022.21     2145.44       28.24 o   0.7546E-04
  -2   2   1     8157.30     8307.36      105.09 o   0.2545E-04
  -1   2   1     1408.35     1425.56       17.78 o   0.1225E-03
   0   2   1     1206.36     1190.85       18.16 o   0.1488E-03
   1   2   1        7.46        1.25        1.16 o   0.5135E-01
   2   2   1    17061.46    17119.87      266.15 o   0.1602E-04
   3   2   1     1589.63     1535.23       27.94 o   0.1099E-03
   4   2   1      962.75      882.11       14.32 o   0.1948E-03
   5   2   1        0.66        0.46        0.17 o   0.5756E-01
   6   2   1     2573.77     2497.39       21.77 o   0.6783E-04
   7   2   1     4023.08     4040.62       39.29 o   0.4642E-04
   8   2   1       32.22       33.10        2.99 o   0.5697E-01
   9   2   1      152.88      182.73        2.52 o   0.2364E-02
  10   2   1      406.81      416.96        4.63 o   0.5647E-03
  11   2   1       53.15       36.01        1.84 o   0.4067E-01
  12   2   1        5.79       18.60        0.78 o   0.4574E-01
  13   2   1       44.83       48.06        2.25 o   0.5008E-01
  14   2   1      134.10      105.05        3.94 o   0.7191E-02
  15   2   1       14.40       20.94        2.60 o   0.5077E-01
  16   2   1        6.80        8.46        1.41 o   0.5603E-01
  17   2   1       15.00       13.27        2.52 o   0.5577E-01
 -17   3   1        0.88        0.29        0.47 o   0.5739E-01
 -16   3   1       50.04       46.83        4.98 o   0.5152E-01
 -15   3   1        8.23        3.92        2.05 o   0.5351E-01
 -14   3   1       14.49        9.93        2.43 o   0.5310E-01
 -13   3   1       10.80        4.67        1.83 o   0.5187E-01
 -12   3   1       33.89       46.08        4.52 o   0.4137E-01
 -11   3   1      289.97      286.91        5.90 o   0.1077E-02
 -10   3   1       81.47       91.98        3.11 o   0.1129E-01
  -9   3   1        2.52        0.04        0.64 o   0.5528E-01
  -8   3   1       89.02      104.37        2.68 o   0.8237E-02
  -7   3   1     2247.12     2284.74       23.92 o   0.7513E-04
  -6   3   1       47.33       34.46        1.37 o   0.4528E-01
  -5   3   1     2554.42     2443.37       30.68 o   0.6711E-04
  -4   3   1      228.03      221.71        4.94 o   0.1727E-02
  -3   3   1      187.98      209.86        4.30 o   0.1804E-02
  -2   3   1      179.09      231.03        4.10 o   0.1417E-02
  -1   3   1     3584.55     3347.97       49.34 o   0.4743E-04
   0   3   1      731.06      818.76       16.30 o   0.2108E-03
   1   3   1     7783.54     7631.52      125.39 o   0.2622E-04
   2   3   1     5403.96     5467.94       69.04 o   0.3556E-04
   3   3   1       12.29        9.61        2.79 o   0.5548E-01
   4   3   1     1683.78     1552.50       43.02 o   0.1014E-03
   5   3   1      169.43      193.51        8.34 o   0.2096E-02
   6   3   1       16.86       20.54        1.33 o   0.5292E-01
   7   3   1       26.92       29.26        3.34 o   0.5576E-01
   8   3   1      646.39      642.81        8.77 o   0.3158E-03
   9   3   1      227.01      245.71        4.28 o   0.1379E-02
  10   3   1       27.48       16.44        3.25 o   0.4593E-01
  11   3   1       40.97       38.57        4.53 o   0.5540E-01
  12   3   1        1.10        0.11        0.54 o   0.5703E-01
  13   3   1        0.55        0.27        0.29 o   0.5778E-01
  14   3   1        1.43        0.67        0.74 o   0.5713E-01
  15   3   1       42.43       47.04        7.85 o   0.5187E-01
  16   3   1       48.06       46.41        5.12 o   0.5362E-01
 -16   4   1       21.62       22.43        4.51 o   0.5790E-01
 -15   4   1       -0.22        0.03        0.31 o   0.5778E-01
 -14   4   1       54.21       52.16        3.80 o   0.4577E-01
 -13   4   1       29.26       24.77        5.67 o   0.5291E-01
 -12   4   1      247.34      252.63        9.62 o   0.1335E-02
 -11   4   1      323.06      303.33        7.08 o   0.9395E-03
 -10   4   1      573.78      585.62        9.50 o   0.3645E-03
  -9   4   1        0.55        0.43        0.20 o   0.5770E-01
  -8   4   1      199.43      211.95        6.46 o   0.1852E-02
  -7   4   1      145.62      153.68        4.41 o   0.3605E-02
  -6   4   1      928.47      931.18       13.26 o   0.2014E-03
  -5   4   1     1227.14     1238.65       19.92 o   0.1420E-03
  -4   4   1      695.14      664.59       12.82 o   0.2929E-03
  -3   4   1     1020.39     1049.01       16.83 o   0.1705E-03
  -2   4   1       19.09       26.55        3.94 o   0.5051E-01
  -1   4   1      470.11      476.41       13.05 o   0.4760E-03
   0   4   1       68.47       65.45        5.12 o   0.2864E-01
   1   4   1      645.46      626.33       16.14 o   0.3234E-03
   2   4   1      422.04      361.27       12.11 o   0.6481E-03
   3   4   1       59.55       47.23        3.43 o   0.4254E-01
   4   4   1       15.58       13.47        3.52 o   0.5502E-01
   5   4   1      292.34      308.31       12.73 o   0.9001E-03
   6   4   1      243.61      251.74        5.70 o   0.1354E-02
   7   4   1       14.49       13.03        2.24 o   0.5507E-01
   8   4   1      235.93      239.92        5.39 o   0.1463E-02
   9   4   1      489.75      501.21        8.29 o   0.4415E-03
  10   4   1      240.32      242.51        5.93 o   0.1421E-02
  11   4   1      407.89      390.64        8.34 o   0.6378E-03
  12   4   1        5.49        7.89        1.42 o   0.5491E-01
  13   4   1      107.54      100.72        4.77 o   0.9451E-02
  14   4   1        1.21        0.16        0.68 o   0.5686E-01
  15   4   1        6.36        4.78        1.88 o   0.5633E-01
  16   4   1        0.00        0.44        0.34 o   0.5738E-01
 -15   5   1        5.82        3.00        1.85 o   0.5457E-01
 -14   5   1       34.68       35.28        9.38 o   0.5711E-01
 -13   5   1       51.80       52.90        5.91 o   0.4511E-01
 -12   5   1       27.87       28.95        6.94 o   0.5764E-01
 -11   5   1        5.27        1.91        3.04 o   0.5409E-01
 -10   5   1       13.17       11.94        3.40 o   0.5652E-01
  -9   5   1      321.16      333.20        9.16 o   0.8253E-03
  -8   5   1       23.70       22.10        4.28 o   0.5534E-01
  -7   5   1      107.98      123.86        4.27 o   0.5518E-02
  -6   5   1       -0.59        0.29        0.23 o   0.5775E-01
  -5   5   1      511.63      517.54        7.87 o   0.4310E-03
  -4   5   1      239.37      259.22        7.24 o   0.1216E-02
  -3   5   1      334.91      344.13        8.49 o   0.7736E-03
  -2   5   1      727.33      719.49       18.81 o   0.2731E-03
  -1   5   1       78.35       83.60        6.36 o   0.1524E-01
   0   5   1      115.88      110.16        6.83 o   0.7593E-02
   1   5   1      180.41      176.53        8.39 o   0.2704E-02
   2   5   1        3.95        8.25        1.30 o   0.5332E-01
   3   5   1      238.20      236.02        7.04 o   0.1530E-02
   4   5   1      109.30       97.79        7.03 o   0.9586E-02
   5   5   1       51.25       53.71        2.96 o   0.4287E-01
   6   5   1       30.84       25.78        4.49 o   0.5278E-01
   7   5   1       40.24       39.75        6.88 o   0.5684E-01
   8   5   1       15.95       21.90        3.53 o   0.5191E-01
   9   5   1       18.22       18.05        3.09 o   0.5774E-01
  10   5   1       -1.10        0.03        0.69 o   0.5683E-01
  11   5   1      227.15      210.61        8.85 o   0.1807E-02
  12   5   1       57.06       60.08        5.59 o   0.3432E-01
  13   5   1      117.42      129.07        8.23 o   0.5087E-02
  14   5   1        8.56        9.81        3.43 o   0.5655E-01
  15   5   1       19.97       18.68        4.17 o   0.5678E-01
 -13   6   1        4.39        7.76        2.36 o   0.5427E-01
 -12   6   1       -1.10        0.02        0.84 o   0.5684E-01
 -11   6   1        7.24        0.01        2.43 o   0.5037E-01
 -10   6   1       39.50       36.31        8.27 o   0.5514E-01
  -9   6   1       24.80       18.69        5.41 o   0.5053E-01
  -8   6   1        0.00        0.63        0.33 o   0.5724E-01
  -7   6   1       37.86       30.56        6.09 o   0.5148E-01
  -6   6   1      274.63      312.90        7.78 o   0.8423E-03
  -5   6   1        4.94       11.47        1.07 o   0.5144E-01
  -4   6   1       32.92       30.40        4.98 o   0.5473E-01
  -3   6   1       75.79       71.92        4.73 o   0.2316E-01
  -2   6   1        0.59        1.53        0.25 o   0.5686E-01
  -1   6   1      195.77      188.33        9.63 o   0.2362E-02
   0   6   1      184.79      183.05        9.16 o   0.2520E-02
   1   6   1      563.82      603.99       17.23 o   0.3260E-03
   2   6   1      131.68      136.56        7.77 o   0.4589E-02
   3   6   1       72.28       72.77        4.79 o   0.2278E-01
   4   6   1      189.29      190.77        5.18 o   0.2309E-02
   5   6   1       70.96       89.53        4.26 o   0.1062E-01
   6   6   1       99.05       86.00        5.14 o   0.1309E-01
   7   6   1       51.65       53.72        4.13 o   0.4503E-01
   8   6   1       79.01      102.00        4.97 o   0.7764E-02
   9   6   1       19.02       22.78        3.56 o   0.5376E-01
  10   6   1        1.98        0.31        0.99 o   0.5627E-01
  11   6   1        0.44        0.20        0.38 o   0.5774E-01
  12   6   1       -1.54        0.52        0.99 o   0.5672E-01
  13   6   1       53.33       44.59        5.90 o   0.4795E-01
 -12   7   1        3.29        0.15        1.79 o   0.5466E-01
 -11   7   1        1.54        0.09        1.10 o   0.5652E-01
 -10   7   1       23.70       23.72        5.71 o   0.5788E-01
  -9   7   1      159.99      159.25        6.99 o   0.3400E-02
  -8   7   1      163.73      163.38        6.67 o   0.3177E-02
  -7   7   1       65.40       63.12        3.63 o   0.3161E-01
  -6   7   1      103.81      107.29        4.66 o   0.8184E-02
  -5   7   1        8.63        9.16        1.58 o   0.5778E-01
  -4   7   1       40.68       37.87        7.42 o   0.5470E-01
  -3   7   1        6.58        8.94        2.28 o   0.5490E-01
  -2   7   1        2.41        2.57        1.20 o   0.5801E-01
  -1   7   1       78.79       86.06        7.76 o   0.1443E-01
   0   7   1       75.06       57.71        7.45 o   0.2870E-01
   1   7   1      205.86      199.10       10.56 o   0.2110E-02
   2   7   1        8.12        4.03        2.94 o   0.5336E-01
   3   7   1      347.20      381.44       21.07 o   0.6121E-03
   4   7   1       60.57       64.74        5.83 o   0.2969E-01
   5   7   1       59.26       64.67        3.41 o   0.2956E-01
   6   7   1        5.27        3.55        1.51 o   0.5594E-01
   7   7   1      124.88      121.53        5.43 o   0.6195E-02
   8   7   1       34.68       36.44        6.90 o   0.5589E-01
   9   7   1       23.70       22.94        4.48 o   0.5603E-01
  10   7   1       24.80       29.51        6.30 o   0.5285E-01
  11   7   1       46.31       44.36        5.14 o   0.5511E-01
  -9   8   1       26.78       16.91        6.32 o   0.4782E-01
  -8   8   1       -1.10        1.70        0.74 o   0.5719E-01
  -7   8   1       14.78       17.12        2.75 o   0.5484E-01
  -6   8   1        1.76        3.97        0.81 o   0.5609E-01
  -5   8   1        6.36        7.43        1.42 o   0.5675E-01
  -4   8   1        0.00        0.25        0.23 o   0.5771E-01
  -3   8   1       -0.44        0.84        0.33 o   0.5750E-01
  -2   8   1        8.34        7.04        1.91 o   0.5619E-01
   4   8   1       -1.76        1.10        0.88 o   0.5739E-01
   5   8   1        8.34       10.37        1.89 o   0.5654E-01
   6   8   1       64.96       79.59        4.36 o   0.1616E-01
   7   8   1       35.33       41.99        6.68 o   0.4977E-01
   8   8   1       39.07       25.92        7.91 o   0.4513E-01
   9   8   1       73.74       66.46        4.58 o   0.2607E-01
  -5   9   1        6.15        7.10        1.51 o   0.5693E-01
  -4   9   1       10.53       11.23        3.01 o   0.5711E-01
  -3   9   1        3.51        0.35        1.49 o   0.5469E-01
   4   9   1        1.32        0.93        0.91 o   0.5748E-01
 -18   0   2       39.07       34.14        9.96 o   0.5247E-01
 -17   0   2       81.20       90.53        5.19 o   0.1223E-01
 -16   0   2       -0.59        1.24        0.33 o   0.5724E-01
 -15   0   2       54.21       54.17        3.42 o   0.4454E-01
 -14   0   2       28.75       32.46        3.45 o   0.5497E-01
 -13   0   2       12.29       24.79        1.71 o   0.4576E-01
 -12   0   2       -2.41        3.57        0.44 <   0.0000E+00
 -11   0   2       46.67       43.25        2.12 o   0.5247E-01
 -10   0   2      103.37      115.52        2.70 o   0.6713E-02
  -9   0   2     3700.43     3610.45       32.51 o   0.4845E-04
  -8   0   2      147.05      154.86        2.71 o   0.3588E-02
  -7   0   2      200.77      207.62        3.69 o   0.1881E-02
  -6   0   2      652.85      715.80       10.90 o   0.2579E-03
  -5   0   2    19626.75    19321.70      217.50 o   0.1350E-04
  -4   0   2     2801.22     2924.30       31.71 o   0.5796E-04
  -3   0   2      734.90      588.31        9.16 o   0.2854E-03
  -2   0   2     2694.40        0.00       26.85 l   0.0000E+00
  -1   0   2     4374.17        0.00       48.50 l   0.0000E+00
   0   0   2     1966.97        0.00       17.89 l   0.0000E+00
   1   0   2      717.74        0.00        7.17 l   0.0000E+00
   2   0   2    18059.24        0.00      164.25 l   0.0000E+00
   3   0   2      913.51     1079.05        9.41 o   0.1431E-03
   4   0   2     4614.52     5013.87       42.36 o   0.3176E-04
   5   0   2     7073.29     6932.63       70.20 o   0.2860E-04
   6   0   2      111.05      131.17        3.65 o   0.4768E-02
   7   0   2     1490.73     1499.54       16.57 o   0.1177E-03
   8   0   2     2903.89     2954.49       26.93 o   0.5875E-04
   9   0   2      867.96      965.89       10.70 o   0.1714E-03
  10   0   2      799.75      826.18       10.35 o   0.2258E-03
  11   0   2      460.89      445.79        7.32 o   0.5190E-03
  12   0   2        0.44        1.23        0.18 o   0.5718E-01
  13   0   2      262.40      303.94        5.63 o   0.8849E-03
  14   0   2      446.84      468.97        9.90 o   0.4890E-03
  15   0   2        3.51        4.06        1.30 o   0.5709E-01
  16   0   2       61.16       57.23        4.50 o   0.3715E-01
  17   0   2        3.22        0.02        1.24 o   0.5456E-01
 -17   1   2       58.53       47.80        3.28 o   0.4343E-01
 -16   1   2        1.76        1.42        0.65 o   0.5756E-01
 -15   1   2      600.47      523.54        8.68 o   0.3729E-03
 -14   1   2       47.92       57.50        2.71 o   0.3374E-01
 -13   1   2        0.56        3.32        0.17 o   0.5495E-01
 -12   1   2       -0.97        0.76        0.12 <   0.0000E+00
 -11   1   2       97.84       80.02        2.12 o   0.1518E-01
 -10   1   2       69.39       57.88        1.61 o   0.3140E-01
  -9   1   2       91.54      101.88        1.82 o   0.8267E-02
  -8   1   2      815.20      827.04        6.58 o   0.2271E-03
  -7   1   2      222.71      256.49        2.97 o   0.1246E-02
  -6   1   2       48.83       50.01        1.23 o   0.4867E-01
  -5   1   2      112.86      121.94        1.68 o   0.5662E-02
  -4   1   2    21267.08    21367.63      155.81 o   0.1378E-04
  -3   1   2     7982.50     7768.04       58.85 o   0.2516E-04
  -2   1   2     6474.17     6316.70       72.04 o   0.2999E-04
  -1   1   2      175.36        0.00        4.97 l   0.0000E+00
   0   1   2      816.87        0.00       12.08 l   0.0000E+00
   1   1   2     5877.43        0.00       75.86 l   0.0000E+00
   2   1   2     5778.48     5913.04       48.45 o   0.3290E-04
   3   1   2      937.43      862.04        7.72 o   0.2012E-03
   4   1   2     4656.62     4782.73       31.17 o   0.3831E-04
   5   1   2     3568.70     3476.14       26.89 o   0.5070E-04
   6   1   2      150.89      152.64        2.36 o   0.3931E-02
   7   1   2     1055.15     1074.10       10.36 o   0.1661E-03
   8   1   2      705.28      640.86        6.72 o   0.2930E-03
   9   1   2      467.65      492.66        4.90 o   0.4350E-03
  10   1   2       43.50       41.31        3.13 o   0.5641E-01
  11   1   2       56.35       66.92        1.68 o   0.2401E-01
  12   1   2     1775.76     1655.18       14.54 o   0.9610E-04
  13   1   2      158.40      175.74        3.62 o   0.2618E-02
  14   1   2       -0.69        1.01        0.19 o   0.5773E-01
  15   1   2        0.79        4.03        0.26 o   0.5471E-01
  16   1   2        2.81        2.79        0.86 o   0.5787E-01
  17   1   2        1.84        0.01        0.74 o   0.5602E-01
 -17   2   2       13.53       10.47        2.25 o   0.5444E-01
 -16   2   2       -0.95        0.62        0.23 o   0.5765E-01
 -15   2   2       15.88       18.05        2.38 o   0.5645E-01
 -14   2   2       70.60       72.63        3.13 o   0.2316E-01
 -13   2   2       67.74       77.71        2.51 o   0.1747E-01
 -12   2   2       75.10       74.02        2.28 o   0.2149E-01
 -11   2   2       52.50       51.51        1.90 o   0.4777E-01
 -10   2   2      395.49      389.10        5.28 o   0.6503E-03
  -9   2   2       89.69      103.30        2.37 o   0.7930E-02
  -8   2   2     1309.36     1274.65       13.21 o   0.1357E-03
  -7   2   2       12.95       10.90        1.05 o   0.5597E-01
  -6   2   2      266.38      263.02        3.35 o   0.1271E-02
  -5   2   2      497.71      500.26        5.10 o   0.4435E-03
  -4   2   2      113.76      124.19        2.09 o   0.5693E-02
  -3   2   2      601.50      610.05        9.89 o   0.3344E-03
  -2   2   2     4198.77     4162.47       56.10 o   0.4431E-04
  -1   2   2      988.35     1076.63       15.55 o   0.1535E-03
   0   2   2     3009.61     2935.42       50.59 o   0.5863E-04
   1   2   2     1223.33     1168.20       22.66 o   0.1461E-03
   2   2   2      159.56      166.54        5.28 o   0.2908E-02
   3   2   2       51.36       43.45        3.10 o   0.5018E-01
   4   2   2       12.73       12.10        0.84 o   0.5791E-01
   5   2   2      322.80      372.46        4.70 o   0.6400E-03
   6   2   2      589.06      651.76        7.22 o   0.2860E-03
   7   2   2     1424.28     1401.21       15.54 o   0.1238E-03
   8   2   2       33.14       31.61        2.79 o   0.5552E-01
   9   2   2      132.52      123.10        2.37 o   0.5765E-02
  10   2   2      237.11      283.91        3.25 o   0.9701E-03
  11   2   2       14.96       17.16        1.41 o   0.5646E-01
  12   2   2       19.31       22.89        2.11 o   0.5487E-01
  13   2   2       35.50       37.17        3.86 o   0.5722E-01
  14   2   2       39.29       42.28        4.71 o   0.5467E-01
  15   2   2       41.70       32.83        5.25 o   0.4916E-01
  16   2   2        7.75        5.94        1.55 o   0.5621E-01
  17   2   2       11.56        7.88        2.12 o   0.5385E-01
 -17   3   2        9.44        9.30        3.31 o   0.5786E-01
 -16   3   2       -2.63        0.00        1.37 o   0.5516E-01
 -15   3   2        2.78        0.09        1.20 o   0.5511E-01
 -14   3   2      232.46      220.43        5.39 o   0.1694E-02
 -13   3   2       13.26       13.96        2.07 o   0.5752E-01
 -12   3   2      293.56      299.06        5.76 o   0.1022E-02
 -11   3   2       17.01       23.90        2.67 o   0.5048E-01
 -10   3   2        0.09        0.38        0.17 o   0.5779E-01
  -9   3   2       94.92       97.33        3.41 o   0.1056E-01
  -8   3   2      535.40      478.60        9.23 o   0.4387E-03
  -7   3   2       74.47       84.29        2.37 o   0.1339E-01
  -6   3   2       83.07      105.53        1.79 o   0.8469E-02
  -5   3   2     1037.33     1143.09       14.12 o   0.1424E-03
  -4   3   2      578.96      547.94        8.96 o   0.3785E-03
  -3   3   2        0.00        1.29        0.10 o   0.5664E-01
  -2   3   2       75.50       76.60        4.08 o   0.2001E-01
  -1   3   2     2177.81     2150.79       38.97 o   0.8051E-04
   0   3   2      550.87      514.83       13.19 o   0.4080E-03
   1   3   2       84.28       86.51        6.15 o   0.1527E-01
   2   3   2       24.14       16.59        5.86 o   0.5068E-01
   3   3   2       13.17       18.39        3.37 o   0.5206E-01
   4   3   2      225.62      210.14       10.53 o   0.1866E-02
   5   3   2      236.15      266.84       10.97 o   0.1104E-02
   6   3   2      188.45      213.43        3.05 o   0.1733E-02
   7   3   2        1.76        0.38        0.48 o   0.5649E-01
   8   3   2        3.37        5.89        0.58 o   0.5512E-01
   9   3   2       52.45       51.47        2.38 o   0.4761E-01
  10   3   2      320.62      352.66        5.05 o   0.7095E-03
  11   3   2       28.24       24.17        3.37 o   0.5383E-01
  12   3   2        1.43        8.17        0.66 o   0.5104E-01
  13   3   2       -0.11        0.44        0.28 o   0.5765E-01
  14   3   2        0.22        2.47        0.31 o   0.5564E-01
  15   3   2        8.12        4.32        2.54 o   0.5416E-01
  16   3   2       10.75       13.17        3.54 o   0.5492E-01
 -16   4   2        0.99        1.60        0.36 o   0.5741E-01
 -15   4   2       59.15       66.61        4.15 o   0.2670E-01
 -14   4   2        0.77        0.34        0.32 o   0.5749E-01
 -13   4   2       33.65       35.70        6.41 o   0.5548E-01
 -12   4   2       29.41       45.24        7.11 o   0.3912E-01
 -11   4   2        1.84        1.01        0.72 o   0.5708E-01
 -10   4   2      130.01      114.56        4.62 o   0.6694E-02
  -9   4   2       42.03       53.41        5.91 o   0.3529E-01
  -8   4   2        6.36       12.00        1.14 o   0.5146E-01
  -7   4   2        0.44        1.69        0.25 o   0.5630E-01
  -6   4   2      927.92      967.79       11.68 o   0.1847E-03
  -5   4   2      468.24      537.09        8.49 o   0.3726E-03
  -4   4   2      946.36      921.94       13.88 o   0.1976E-03
  -3   4   2      164.46      159.41        5.20 o   0.3378E-02
  -2   4   2      417.87      446.12       12.14 o   0.4959E-03
  -1   4   2     1396.49     1400.76       28.26 o   0.1269E-03
   0   4   2       88.89       75.00        5.28 o   0.1691E-01
   1   4   2      106.44       70.96        5.74 o   0.1484E-01
   2   4   2        1.32        2.11        0.54 o   0.5729E-01
   3   4   2       29.85       35.80        7.96 o   0.5071E-01
   4   4   2      447.72      381.79       17.12 o   0.5928E-03
   5   4   2       82.52       70.08        7.02 o   0.2119E-01
   6   4   2       25.90       32.13        3.55 o   0.5133E-01
   7   4   2      105.64      111.19        4.07 o   0.8103E-02
   8   4   2       10.10        4.58        2.03 o   0.5164E-01
   9   4   2       12.03        2.45        1.74 o   0.4762E-01
  10   4   2      212.89      249.44        5.54 o   0.1259E-02
  11   4   2       -1.43        2.13        0.59 o   0.5737E-01
  12   4   2       44.44       48.43        3.31 o   0.4817E-01
  13   4   2      104.25       82.47        4.86 o   0.1361E-01
  14   4   2       41.15       56.36        6.85 o   0.3208E-01
  15   4   2        2.74        0.09        1.13 o   0.5513E-01
 -15   5   2       75.50       61.40        5.62 o   0.2738E-01
 -14   5   2       -1.10        0.96        1.03 o   0.5780E-01
 -13   5   2       50.92       68.77        5.74 o   0.2377E-01
 -12   5   2       18.66       28.56        5.06 o   0.4649E-01
 -11   5   2       26.78       24.60        6.30 o   0.5693E-01
 -10   5   2       35.55       36.19        7.55 o   0.5628E-01
  -9   5   2        1.76        6.45        0.78 o   0.5335E-01
  -8   5   2        1.32        1.30        0.59 o   0.5800E-01
  -7   5   2        7.02        7.90        1.59 o   0.5702E-01
  -6   5   2      136.77      149.39        3.78 o   0.3524E-02
  -5   5   2      153.19      190.87        4.29 o   0.1944E-02
  -4   5   2      219.69      252.73        5.49 o   0.1238E-02
  -3   5   2     2184.76     2170.78       32.32 o   0.8063E-04
  -2   5   2       10.10        8.87        2.86 o   0.5757E-01
  -1   5   2      931.87      955.78       22.37 o   0.1921E-03
   0   5   2        3.95        2.15        1.40 o   0.5589E-01
   1   5   2     1218.28     1240.02       27.00 o   0.1401E-03
   2   5   2      437.84      428.36       13.81 o   0.5588E-03
   3   5   2      225.84      216.06        9.32 o   0.1794E-02
   4   5   2       53.66       43.84        3.09 o   0.4703E-01
   5   5   2       29.08       31.64        4.08 o   0.5384E-01
   6   5   2      156.59      169.71        4.90 o   0.2951E-02
   7   5   2        4.97        3.42        1.20 o   0.5662E-01
   8   5   2      121.15      145.70        5.43 o   0.3830E-02
   9   5   2       29.70       39.32        5.00 o   0.4703E-01
  10   5   2       91.08      112.28        6.05 o   0.7247E-02
  11   5   2       23.70       22.97        5.47 o   0.5673E-01
  12   5   2      186.33      156.40        8.54 o   0.3086E-02
  13   5   2      107.76      101.03        7.92 o   0.9608E-02
  14   5   2        3.95        4.79        2.24 o   0.5636E-01
 -13   6   2       16.68       11.34        4.97 o   0.5192E-01
 -12   6   2        4.39        3.81        2.17 o   0.5751E-01
 -11   6   2       47.41       38.17        5.12 o   0.4926E-01
 -10   6   2        8.12        4.88        2.54 o   0.5434E-01
  -9   6   2        5.93        1.06        1.82 o   0.5268E-01
  -8   6   2       79.67       77.96        5.12 o   0.1932E-01
  -7   6   2        8.05        7.88        2.05 o   0.5763E-01
  -6   6   2       14.16       19.50        2.44 o   0.5229E-01
  -5   6   2       88.78       82.64        4.09 o   0.1550E-01
  -4   6   2      127.59      136.63        5.57 o   0.4514E-02
  -3   6   2      396.80      387.58       12.28 o   0.6485E-03
  -2   6   2      110.39       95.62        8.04 o   0.1014E-01
  -1   6   2       33.80       32.23        8.45 o   0.5650E-01
   0   6   2      212.67      226.87        9.78 o   0.1510E-02
   1   6   2       17.78       18.91        5.14 o   0.5658E-01
   2   6   2      259.85      273.56       11.02 o   0.1144E-02
   3   6   2      419.63      451.64       14.59 o   0.5003E-03
   4   6   2       58.82       55.08        3.40 o   0.3996E-01
   5   6   2       21.95       22.84        3.46 o   0.5629E-01
   6   6   2       30.14       33.14        5.45 o   0.5426E-01
   7   6   2       43.60       48.97        8.22 o   0.4761E-01
   8   6   2       -0.44        0.02        0.31 o   0.5754E-01
   9   6   2       33.36       31.88        5.76 o   0.5535E-01
  10   6   2       56.62       52.14        4.14 o   0.4341E-01
  11   6   2       11.19       11.51        3.32 o   0.5751E-01
  12   6   2        4.39        4.76        2.06 o   0.5738E-01
  13   6   2       27.21       37.66       10.37 o   0.4685E-01
 -12   7   2      102.49       86.57        7.46 o   0.1214E-01
 -11   7   2       41.48       42.76        9.67 o   0.5639E-01
 -10   7   2        1.98        0.19        1.19 o   0.5603E-01
  -9   7   2       34.68       29.80        7.19 o   0.5239E-01
  -8   7   2      194.23      184.27        7.30 o   0.2413E-02
  -7   7   2       99.42       95.76        4.98 o   0.1126E-01
  -6   7   2      135.63      132.56        4.50 o   0.5072E-02
  -5   7   2       86.18       89.30        3.39 o   0.1354E-01
  -4   7   2      263.37      275.36        6.86 o   0.1162E-02
  -3   7   2       64.09       60.57        6.40 o   0.3410E-01
  -2   7   2      419.63      458.83       13.26 o   0.4724E-03
  -1   7   2      126.85      119.24       14.05 o   0.6316E-02
   0   7   2       10.32        7.46        3.76 o   0.5503E-01
   1   7   2        4.83        6.02        2.06 o   0.5683E-01
   2   7   2       -0.22        2.18        0.42 o   0.5551E-01
   3   7   2      194.23      182.02       10.43 o   0.2472E-02
   4   7   2       31.60       23.50        7.68 o   0.4968E-01
   5   7   2        0.88        1.77        0.23 o   0.5716E-01
   6   7   2       23.92       26.47        4.36 o   0.5589E-01
   7   7   2       14.70        8.73        3.23 o   0.5162E-01
   8   7   2       49.60       43.13        4.50 o   0.5166E-01
   9   7   2       -2.05        1.83        0.85 o   0.5731E-01
  10   7   2        9.22       13.00        2.40 o   0.5410E-01
  11   7   2        0.22        0.01        0.40 o   0.5778E-01
  -9   8   2       -0.88        0.62        0.42 o   0.5776E-01
  -8   8   2       68.04       70.48        7.02 o   0.2368E-01
  -7   8   2       -1.98        1.67        0.86 o   0.5768E-01
  -6   8   2        6.88        9.17        1.47 o   0.5512E-01
  -5   8   2       16.09       13.33        2.56 o   0.5515E-01
  -4   8   2       97.66      101.76        4.36 o   0.9946E-02
  -3   8   2       18.44       15.53        4.55 o   0.5584E-01
  -2   8   2       -1.32        0.06        0.61 o   0.5662E-01
   4   8   2       31.60       33.61        6.70 o   0.5612E-01
   5   8   2      109.74      103.42        4.50 o   0.8981E-02
   6   8   2       12.29       16.36        2.80 o   0.5323E-01
   7   8   2        0.22        1.03        0.33 o   0.5714E-01
   8   8   2       15.80       21.15        4.10 o   0.5299E-01
   9   8   2       21.36       27.55        4.36 o   0.5182E-01
  -5   9   2        1.54        0.02        0.76 o   0.5635E-01
  -4   9   2        2.41        1.89        0.87 o   0.5772E-01
  -3   9   2       -3.51        0.01        1.24 o   0.5424E-01
  -2   9   2        1.76        0.22        0.88 o   0.5631E-01
  -1   9   2        0.88        0.28        0.33 o   0.5737E-01
   4   9   2       16.68       16.69        3.09 o   0.5773E-01
 -17   1   3       12.95       13.71        2.25 o   0.5733E-01
 -16   1   3      107.18      113.94        4.05 o   0.7087E-02
 -15   1   3       38.77       36.19        5.01 o   0.5519E-01
 -14   1   3       -3.88        2.15        0.75 <   0.0000E+00
 -13   1   3      142.22      117.60        3.41 o   0.5774E-02
 -12   1   3       21.95       18.55        1.81 o   0.5457E-01
 -11   1   3      165.28      156.43        2.41 o   0.3482E-02
 -10   1   3       59.44       60.32        1.59 o   0.3472E-01
  -9   1   3      708.05      668.03        6.03 o   0.2880E-03
  -8   1   3      116.76      137.74        2.03 o   0.4004E-02
  -7   1   3       55.80       55.13        1.46 o   0.4317E-01
  -6   1   3      540.01      654.40        5.28 o   0.2599E-03
  -5   1   3       10.89        9.76        0.66 o   0.5724E-01
  -4   1   3       21.29       15.67        1.04 o   0.5115E-01
  -3   1   3     2375.50     2352.77       19.20 o   0.7372E-04
  -2   1   3     1750.40     1634.77       13.26 o   0.9761E-04
  -1   1   3      372.00      364.12        4.33 o   0.7156E-03
   0   1   3     8726.17     9233.92       86.45 o   0.2049E-04
   1   1   3     5393.34     5448.24       45.37 o   0.3623E-04
   2   1   3       14.92        0.47        0.79 o   0.4320E-01
   3   1   3     2714.05     2627.23       17.90 o   0.6410E-04
   4   1   3     1777.54     1823.45       13.32 o   0.9609E-04
   5   1   3        3.16       15.56        0.27 o   0.4519E-01
   6   1   3       84.83       87.06        1.80 o   0.1418E-01
   7   1   3      970.38      890.35        9.74 o   0.1927E-03
   8   1   3      333.40      339.20        3.62 o   0.8481E-03
   9   1   3      235.55      220.31        3.07 o   0.1667E-02
  10   1   3      722.98      690.27        6.53 o   0.2786E-03
  11   1   3      290.43      262.60        3.62 o   0.1169E-02
  12   1   3       15.23       20.95        1.65 o   0.5051E-01
  13   1   3       99.27       89.86        3.34 o   0.1211E-01
  14   1   3       49.86       47.57        3.12 o   0.5161E-01
  15   1   3        5.18        3.22        1.24 o   0.5592E-01
  16   1   3       23.70       30.45        3.81 o   0.5101E-01
  17   1   3        3.60        1.40        1.07 o   0.5548E-01
 -17   2   3        6.51       10.07        1.44 o   0.5459E-01
 -16   2   3       52.23       52.39        3.05 o   0.4606E-01
 -15   2   3       94.15       69.66        3.68 o   0.1816E-01
 -14   2   3       30.60       19.55        3.55 o   0.4647E-01
 -13   2   3      123.88      135.95        3.05 o   0.4669E-02
 -12   2   3      492.71      480.49        5.57 o   0.4688E-03
 -11   2   3       78.23       88.92        2.31 o   0.1203E-01
 -10   2   3       52.11       35.78        2.10 o   0.4140E-01
  -9   2   3       47.77       44.63        1.96 o   0.5395E-01
  -8   2   3       87.86       93.89        2.45 o   0.1114E-01
  -7   2   3     1257.79     1142.61       12.85 o   0.1407E-03
  -6   2   3      200.66      197.98        2.99 o   0.2201E-02
  -5   2   3        1.32        3.49        0.15 o   0.5591E-01
  -4   2   3       25.53       23.30        1.60 o   0.5557E-01
  -3   2   3       33.07       27.22        3.55 o   0.5218E-01
  -2   2   3     9194.74     8979.69      145.42 o   0.2282E-04
  -1   2   3      419.85      376.67       10.55 o   0.6260E-03
   0   2   3      718.99      681.00       15.21 o   0.2820E-03
   1   2   3      221.45      179.04        6.83 o   0.2274E-02
   2   2   3     1385.52     1495.52       25.92 o   0.1088E-03
   3   2   3      514.29      508.17        8.18 o   0.4337E-03
   4   2   3       18.44       20.38        1.33 o   0.5544E-01
   5   2   3     1339.56     1161.67       14.90 o   0.1293E-03
   6   2   3       28.44       36.00        2.40 o   0.4888E-01
   7   2   3      719.16      640.05        9.02 o   0.2859E-03
   8   2   3       21.70       17.77        1.84 o   0.5485E-01
   9   2   3      692.80      710.73        6.81 o   0.2733E-03
  10   2   3       71.07       74.10        2.02 o   0.2086E-01
  11   2   3       14.92       24.11        1.43 o   0.4702E-01
  12   2   3       43.60       55.32        4.17 o   0.3469E-01
  13   2   3      300.93      261.00        5.19 o   0.1145E-02
  14   2   3      433.53      409.66        6.95 o   0.5806E-03
  15   2   3       14.56       21.73        2.28 o   0.5033E-01
  16   2   3       81.99       92.43        4.01 o   0.1133E-01
  17   2   3        7.37        3.72        1.74 o   0.5382E-01
 -17   3   3       -1.54        0.18        1.05 o   0.5649E-01
 -16   3   3        2.41        9.17        1.38 o   0.5069E-01
 -15   3   3      214.64      183.76        5.85 o   0.2205E-02
 -14   3   3       73.22       69.04        3.60 o   0.2546E-01
 -13   3   3       70.89       60.53        3.27 o   0.2971E-01
 -12   3   3       65.11       91.43        3.10 o   0.1028E-01
 -11   3   3      308.14      299.11        5.22 o   0.9842E-03
 -10   3   3      190.57      198.82        4.31 o   0.2091E-02
  -9   3   3       74.62       68.81        3.27 o   0.2495E-01
  -8   3   3      333.33      362.09        6.01 o   0.7119E-03
  -7   3   3      677.58      675.26        8.35 o   0.2980E-03
  -6   3   3      309.51      328.13        3.78 o   0.8645E-03
  -5   3   3       80.69       98.22        2.07 o   0.9983E-02
  -4   3   3     1491.23     1427.13       22.08 o   0.1171E-03
  -3   3   3      553.07      535.46       10.17 o   0.3998E-03
  -2   3   3      382.10      455.10       10.32 o   0.4581E-03
  -1   3   3      443.33      471.45       11.36 o   0.4777E-03
   0   3   3       18.00        9.19        5.06 o   0.4924E-01
   1   3   3     3138.00     3169.82       76.81 o   0.5653E-04
   2   3   3     1742.60     1587.94       46.09 o   0.9740E-04
   3   3   3      381.00      372.50       14.92 o   0.6979E-03
   4   3   3     6308.04     5967.18      145.73 o   0.2887E-04
   5   3   3      195.11      185.98        3.75 o   0.2416E-02
   6   3   3      382.67      380.89        5.61 o   0.6799E-03
   7   3   3      768.29      766.34       13.22 o   0.2531E-03
   8   3   3      121.15      121.34        3.12 o   0.6516E-02
   9   3   3       72.37       85.79        2.35 o   0.1292E-01
  10   3   3       25.40       13.61        2.70 o   0.4659E-01
  11   3   3       59.18       70.57        2.79 o   0.2334E-01
  12   3   3       29.30       32.83        4.58 o   0.5540E-01
  13   3   3      155.28      165.61        5.35 o   0.3075E-02
  14   3   3       11.52        3.87        2.57 o   0.4996E-01
  15   3   3       -0.22        1.35        0.40 o   0.5649E-01
  16   3   3       -0.88        2.56        0.45 o   0.5585E-01
 -16   4   3       -4.50        0.86        1.38 <   0.0000E+00
 -15   4   3       -3.40        0.58        1.12 o   0.5487E-01
 -14   4   3       -1.02        0.04        0.73 o   0.5690E-01
 -13   4   3      123.05      123.34        6.03 o   0.6096E-02
 -12   4   3        7.02       12.22        2.31 o   0.5261E-01
 -11   4   3      134.14      159.65        4.69 o   0.3060E-02
 -10   4   3      182.60      197.89        5.12 o   0.2038E-02
  -9   4   3      120.38      116.30        4.86 o   0.6867E-02
  -8   4   3       13.83       10.89        2.11 o   0.5541E-01
  -7   4   3      117.20      123.66        4.37 o   0.5701E-02
  -6   4   3       -1.21        0.84        0.39 o   0.5748E-01
  -5   4   3       46.38       53.93        3.30 o   0.3532E-01
  -4   4   3       56.48       52.09        3.37 o   0.4489E-01
  -3   4   3     1145.35     1160.93       18.47 o   0.1568E-03
  -2   4   3      742.47      760.60       17.74 o   0.2478E-03
  -1   4   3      469.89      420.24       13.21 o   0.5335E-03
   0   4   3      439.60      443.07       12.73 o   0.5472E-03
   1   4   3        6.00        6.90        1.05 o   0.5695E-01
   2   4   3      145.29      136.00        9.66 o   0.4550E-02
   3   4   3      327.01      296.59       14.92 o   0.9650E-03
   4   4   3      230.01      223.04       11.85 o   0.1667E-02
   5   4   3        1.76        1.72        1.05 o   0.5787E-01
   6   4   3      183.04      163.37        5.27 o   0.2900E-02
   7   4   3        5.56        4.24        1.21 o   0.5625E-01
   8   4   3        3.40        4.14        0.78 o   0.5746E-01
   9   4   3      224.45      239.31        4.61 o   0.1438E-02
  10   4   3      156.61      154.63        4.40 o   0.3601E-02
  11   4   3       30.81       37.79        4.15 o   0.5011E-01
  12   4   3       13.06       17.18        2.52 o   0.5274E-01
  13   4   3      100.96       92.35        4.90 o   0.1164E-01
  14   4   3       79.56       75.60        4.54 o   0.2017E-01
  15   4   3       38.85       41.76        6.96 o   0.5377E-01
 -15   5   3        6.80        3.41        2.93 o   0.5438E-01
 -14   5   3       38.85       32.07       10.53 o   0.5109E-01
 -13   5   3        9.44       10.13        3.31 o   0.5704E-01
 -12   5   3       -1.54        7.15        1.05 o   0.5218E-01
 -11   5   3        2.19        0.24        1.11 o   0.5593E-01
 -10   5   3      329.21      316.04       10.10 o   0.8928E-03
  -9   5   3       39.65       43.36        7.35 o   0.5352E-01
  -8   5   3       18.14       14.67        3.52 o   0.5346E-01
  -7   5   3        3.07        0.34        0.83 o   0.5501E-01
  -6   5   3     1424.26     1481.28       18.70 o   0.1143E-03
  -5   5   3       29.23       33.46        3.12 o   0.5355E-01
  -4   5   3       71.22       79.07        3.39 o   0.1619E-01
  -3   5   3     1093.40     1114.23       18.85 o   0.1604E-03
  -2   5   3     1334.38     1315.61       29.07 o   0.1331E-03
  -1   5   3       30.51       34.92        7.03 o   0.5235E-01
   0   5   3      349.84      323.81       12.11 o   0.8313E-03
   1   5   3      215.30      190.09        9.16 o   0.2129E-02
   2   5   3      107.54      101.22        6.53 o   0.9466E-02
   3   5   3       45.87       51.41        5.14 o   0.4215E-01
   4   5   3        1.65        1.08        0.46 o   0.5728E-01
   5   5   3       20.78       23.09        3.23 o   0.5433E-01
   6   5   3       92.76      100.02        3.94 o   0.9201E-02
   7   5   3       -0.29        0.73        0.23 o   0.5764E-01
   8   5   3       71.33       80.28        4.81 o   0.1697E-01
   9   5   3        3.73        0.45        1.54 o   0.5437E-01
  10   5   3      195.48      203.60        6.59 o   0.2007E-02
  11   5   3       17.34       25.24        4.49 o   0.4962E-01
  12   5   3      248.66      258.30        9.94 o   0.1304E-02
  13   5   3       36.43       39.38        9.34 o   0.5358E-01
  14   5   3        9.51        7.08        2.78 o   0.5560E-01
 -13   6   3        2.85        0.10        1.66 o   0.5508E-01
 -12   6   3      122.90      122.93        7.92 o   0.6001E-02
 -11   6   3      286.85      289.20       10.10 o   0.1047E-02
 -10   6   3        1.76        0.00        0.99 o   0.5611E-01
  -9   6   3        0.00        1.78        0.33 o   0.5619E-01
  -8   6   3      292.99      285.38        8.70 o   0.1070E-02
  -7   6   3       66.61       68.87        4.04 o   0.2502E-01
  -6   6   3      158.46      164.53        5.36 o   0.3090E-02
  -5   6   3        3.84        3.24        1.03 o   0.5728E-01
  -4   6   3     1313.61     1403.21       21.06 o   0.1159E-03
  -3   6   3        7.75        7.86        1.72 o   0.5796E-01
  -2   6   3      675.53      702.40       19.27 o   0.2735E-03
  -1   6   3       17.78       15.75        4.97 o   0.5505E-01
   0   6   3      134.76      141.50        8.07 o   0.4271E-02
   1   6   3      470.11      502.43       15.52 o   0.4212E-03
   2   6   3      166.36      183.28        8.85 o   0.2403E-02
   3   6   3      138.71      158.30        6.10 o   0.3166E-02
   4   6   3      218.92      229.00        5.92 o   0.1624E-02
   5   6   3      168.33      170.79        5.26 o   0.2831E-02
   6   6   3        1.61        0.47        0.71 o   0.5660E-01
   7   6   3        2.63        8.54        1.14 o   0.5243E-01
   8   6   3       33.58       28.14        6.52 o   0.5246E-01
   9   6   3        6.36       13.38        2.01 o   0.5000E-01
  10   6   3       40.24       36.95        7.12 o   0.5422E-01
  11   6   3       12.29       19.52        3.63 o   0.5046E-01
  12   6   3       -2.41        0.03        1.32 o   0.5541E-01
  13   6   3       -3.29        0.63        1.62 o   0.5518E-01
 -12   7   3       50.26       35.30        5.45 o   0.4264E-01
 -11   7   3       47.41       39.34        5.12 o   0.5097E-01
 -10   7   3       77.25       76.54        6.07 o   0.2006E-01
  -9   7   3        8.78        4.66        2.50 o   0.5352E-01
  -8   7   3       35.99       40.40        7.33 o   0.5337E-01
  -7   7   3       35.26       33.89        5.67 o   0.5736E-01
  -6   7   3      226.35      240.91        5.94 o   0.1407E-02
  -5   7   3        1.90        5.49        0.67 o   0.5464E-01
  -4   7   3      136.51      143.84        5.14 o   0.4173E-02
  -3   7   3       20.05       19.18        3.96 o   0.5707E-01
  -2   7   3      572.38      596.81       16.22 o   0.3411E-03
  -1   7   3      157.14      148.38       16.24 o   0.3827E-02
   0   7   3      404.70      401.26       15.21 o   0.6222E-03
   1   7   3        0.22        2.14        0.42 o   0.5572E-01
   2   7   3      108.42      133.01        9.01 o   0.4666E-02
   3   7   3       58.23       63.72        4.68 o   0.2984E-01
   4   7   3       -2.19        0.02        0.75 o   0.5563E-01
   5   7   3       44.77       57.15        3.43 o   0.3347E-01
   6   7   3       99.64       99.46        4.98 o   0.1029E-01
   7   7   3       11.19       11.12        2.82 o   0.5753E-01
   8   7   3        7.90        8.48        2.37 o   0.5657E-01
   9   7   3        7.46        3.70        2.30 o   0.5402E-01
  10   7   3        8.93        3.15        2.37 o   0.5200E-01
  11   7   3       -2.19        0.36        1.26 o   0.5616E-01
  -9   8   3        7.24        9.78        2.52 o   0.5477E-01
  -8   8   3       34.68       35.90        6.90 o   0.5567E-01
  -7   8   3       19.09       16.61        4.11 o   0.5570E-01
  -6   8   3       14.92       10.14        2.78 o   0.5317E-01
  -5   8   3       25.13       29.49        3.10 o   0.5300E-01
  -4   8   3       20.63       22.38        3.83 o   0.5560E-01
  -3   8   3        9.66       15.40        1.90 o   0.5190E-01
  -2   8   3       60.14       42.78        5.27 o   0.4046E-01
   3   8   3       81.64       83.35        5.27 o   0.1664E-01
   4   8   3       23.04       25.69        3.83 o   0.5477E-01
   5   8   3        0.22        0.43        0.28 o   0.5792E-01
   6   8   3        4.61        0.22        1.51 o   0.5325E-01
   7   8   3        1.10        0.35        0.74 o   0.5724E-01
   8   8   3        3.29        2.21        1.53 o   0.5678E-01
  -4   9   3       50.26       41.16        3.91 o   0.4845E-01
  -3   9   3       39.07       29.83        6.16 o   0.4890E-01
  -2   9   3        3.51        1.20        1.49 o   0.5559E-01
  -1   9   3       18.00        6.91        4.50 o   0.4650E-01
   3   9   3        3.07        0.39        1.39 o   0.5521E-01
   4   9   3       54.65       48.63        3.57 o   0.4645E-01
 -18   0   4       84.50       96.85        7.00 o   0.1059E-01
 -17   0   4        0.22        1.25        0.28 o   0.5704E-01
 -16   0   4       17.78       27.04        3.09 o   0.4785E-01
 -15   0   4       16.35        6.79        2.83 o   0.4788E-01
 -14   0   4       13.96       17.73        2.18 o   0.5533E-01
 -13   0   4       70.61       96.67        2.69 o   0.9529E-02
 -12   0   4       53.68       45.38        2.28 o   0.4805E-01
 -11   0   4      223.48      224.83        3.95 o   0.1720E-02
 -10   0   4        4.99        4.61        0.61 o   0.5708E-01
  -9   0   4       24.69       18.21        2.05 o   0.5120E-01
  -8   0   4      787.96      788.86        8.10 o   0.2462E-03
  -7   0   4     4919.30     4869.62       44.12 o   0.3845E-04
  -6   0   4     1608.63     1526.22       17.45 o   0.1076E-03
  -5   0   4     2855.98     2950.02       26.94 o   0.5846E-04
  -4   0   4      705.12      626.06        8.44 o   0.2935E-03
  -3   0   4    41003.77    39158.19      369.03 o   0.5586E-05
  -2   0   4    12629.68    12288.09      114.60 o   0.1733E-04
  -1   0   4    10122.88    10021.79      101.10 o   0.2207E-04
   0   0   4     1492.04     1783.30       14.28 o   0.7689E-04
   1   0   4     5330.88     5598.95       48.24 o   0.3195E-04
   2   0   4     2973.54     2896.08       27.75 o   0.5898E-04
   3   0   4     1811.44     2046.02       17.75 o   0.7262E-04
   4   0   4      304.01      412.00        4.77 o   0.4824E-03
   5   0   4     1609.89     1764.84       23.42 o   0.8966E-04
   6   0   4     2682.37     2516.63       27.58 o   0.6260E-04
   7   0   4      576.26      610.88        7.25 o   0.3228E-03
   8   0   4     1400.22     1309.21       14.63 o   0.1249E-03
   9   0   4     1483.70     1319.90       15.62 o   0.1158E-03
  10   0   4     1068.09     1155.43       12.42 o   0.1466E-03
  11   0   4        1.05        0.77        0.38 o   0.5779E-01
  12   0   4      132.47      138.30        3.94 o   0.4314E-02
  13   0   4      221.93      183.32        5.28 o   0.2159E-02
  14   0   4       60.57       66.73        4.15 o   0.2697E-01
  15   0   4        1.90        0.65        0.85 o   0.5678E-01
  16   0   4       40.53       44.38        7.35 o   0.5367E-01
  17   0   4       50.62       43.22        4.34 o   0.5094E-01
 -17   1   4        3.95        7.65        1.10 o   0.5407E-01
 -16   1   4      192.48      169.45        4.92 o   0.2710E-02
 -15   1   4        2.49        3.07        0.78 o   0.5722E-01
 -14   1   4       33.51       52.80        4.19 o   0.3238E-01
 -13   1   4       33.07       40.26        3.00 o   0.4863E-01
 -12   1   4       60.39       68.58        1.82 o   0.2367E-01
 -11   1   4      233.15      207.75        3.03 o   0.1805E-02
 -10   1   4      147.78      148.01        2.30 o   0.4034E-02
  -9   1   4      439.38      501.73        4.39 o   0.3968E-03
  -8   1   4      925.11      920.65        7.71 o   0.2023E-03
  -7   1   4     1396.11     1512.08       12.00 o   0.1066E-03
  -6   1   4        7.37        8.51        0.51 o   0.5726E-01
  -5   1   4       45.39       37.12        1.07 o   0.4886E-01
  -4   1   4      472.59      347.32        4.57 o   0.5865E-03
  -3   1   4     3059.07     3218.62       21.86 o   0.5240E-04
  -2   1   4     1108.33     1087.76        8.41 o   0.1639E-03
  -1   1   4     2990.51     3063.74       21.26 o   0.5728E-04
   0   1   4      353.17      381.02        3.18 o   0.6386E-03
   1   1   4      234.18      211.07        2.48 o   0.1782E-02
   2   1   4        6.89        7.08        0.43 o   0.5637E-01
   3   1   4      546.48      553.15        4.79 o   0.3988E-03
   4   1   4     2437.59     2250.44       19.00 o   0.6848E-04
   5   1   4      635.34      607.19        6.02 o   0.3314E-03
   6   1   4      105.62       94.83        2.18 o   0.9928E-02
   7   1   4      385.35      363.00        3.87 o   0.7162E-03
   8   1   4        7.90       10.72        0.65 o   0.5578E-01
   9   1   4       48.43       37.74        1.51 o   0.4720E-01
  10   1   4       24.90       21.17        1.98 o   0.5338E-01
  11   1   4      235.58      260.76        3.63 o   0.1155E-02
  12   1   4       63.98       58.72        2.56 o   0.3506E-01
  13   1   4       86.97       75.78        3.28 o   0.1779E-01
  14   1   4      140.46      140.99        4.57 o   0.4199E-02
  15   1   4       51.18       42.65        3.29 o   0.4891E-01
  16   1   4       -1.23        3.83        0.55 o   0.5490E-01
  17   1   4        7.64        7.70        1.75 o   0.5767E-01
 -17   2   4       17.63       17.59        2.80 o   0.5777E-01
 -16   2   4       17.70       18.30        2.79 o   0.5764E-01
 -15   2   4       -1.25        0.10        0.44 o   0.5676E-01
 -14   2   4       13.94       10.09        1.91 o   0.5366E-01
 -13   2   4       71.50       66.68        2.68 o   0.2572E-01
 -12   2   4      165.84      145.32        3.09 o   0.3760E-02
 -11   2   4       16.90       17.78        1.60 o   0.5665E-01
 -10   2   4        6.68        5.72        0.84 o   0.5721E-01
  -9   2   4       99.33       94.19        2.52 o   0.1172E-01
  -8   2   4       -1.40        2.62        0.29 <   0.0000E+00
  -7   2   4       29.79       37.57        2.36 o   0.4945E-01
  -6   2   4       88.23       88.11        2.28 o   0.1419E-01
  -5   2   4      220.64      189.22        3.57 o   0.2092E-02
  -4   2   4      136.95      122.66        2.43 o   0.5806E-02
  -3   2   4       13.46        9.42        0.94 o   0.5305E-01
  -2   2   4      142.66      138.36        3.87 o   0.4669E-02
  -1   2   4      169.43      219.45        5.49 o   0.1546E-02
   0   2   4      934.95      917.09       18.48 o   0.2001E-03
   1   2   4      451.89      474.09       10.87 o   0.4829E-03
   2   2   4      424.90      406.53        7.21 o   0.5887E-03
   3   2   4       71.81       71.90        1.69 o   0.2336E-01
   4   2   4      391.19      348.80        5.49 o   0.7162E-03
   5   2   4        0.61        0.05        0.10 o   0.5756E-01
   6   2   4      905.19      818.81       10.61 o   0.2105E-03
   7   2   4      248.00      254.70        4.50 o   0.1289E-02
   8   2   4      274.61      263.59        3.88 o   0.1228E-02
   9   2   4      167.82      181.54        2.97 o   0.2525E-02
  10   2   4       51.36       41.39        1.80 o   0.4804E-01
  11   2   4       48.72       51.56        1.89 o   0.4525E-01
  12   2   4       64.72       70.53        2.49 o   0.2194E-01
  13   2   4       47.77       48.57        2.65 o   0.5200E-01
  14   2   4        4.90       12.97        1.13 o   0.4959E-01
  15   2   4        3.60        4.52        1.05 o   0.5686E-01
  16   2   4        1.32        1.59        0.63 o   0.5775E-01
 -17   3   4       20.19       18.78        5.49 o   0.5596E-01
 -16   3   4       10.75        8.57        3.39 o   0.5534E-01
 -15   3   4       26.01       28.69        4.31 o   0.5564E-01
 -14   3   4       26.69       32.99        3.88 o   0.5173E-01
 -13   3   4       51.36       55.33        3.27 o   0.3845E-01
 -12   3   4        8.16        7.84        1.54 o   0.5741E-01
 -11   3   4       -2.01        0.04        0.42 <   0.0000E+00
 -10   3   4      115.44      130.44        3.50 o   0.5026E-02
  -9   3   4      160.04      182.05        4.29 o   0.2360E-02
  -8   3   4        5.27        2.43        0.88 o   0.5482E-01
  -7   3   4      236.59      205.84        5.51 o   0.1819E-02
  -6   3   4       49.45       49.50        1.86 o   0.5095E-01
  -5   3   4      663.77      713.37        8.50 o   0.2607E-03
  -4   3   4      397.10      351.28        8.25 o   0.6991E-03
  -3   3   4       99.05       74.24        3.62 o   0.1699E-01
  -2   3   4      804.80      777.42       17.45 o   0.2416E-03
  -1   3   4     1430.95     1483.76       40.38 o   0.1148E-03
   0   3   4      759.81      742.01       25.02 o   0.2599E-03
   1   3   4        6.58        5.94        2.04 o   0.5769E-01
   2   3   4      532.88      535.05       19.31 o   0.4112E-03
   3   3   4     2845.66     2706.71       71.11 o   0.6030E-04
   4   3   4       60.72       66.30        2.51 o   0.2604E-01
   5   3   4        2.37        1.46        0.32 o   0.5716E-01
   6   3   4      170.53      164.75        4.00 o   0.3115E-02
   7   3   4      570.45      568.01        8.24 o   0.3756E-03
   8   3   4      100.96       94.15        2.85 o   0.1134E-01
   9   3   4       49.98       55.01        2.09 o   0.3883E-01
  10   3   4      140.34      131.23        3.50 o   0.5041E-02
  11   3   4       10.24       13.83        1.62 o   0.5421E-01
  12   3   4       75.50       78.97        4.03 o   0.1712E-01
  13   3   4        5.60        2.05        1.50 o   0.5438E-01
  14   3   4        2.19        0.12        0.94 o   0.5569E-01
  15   3   4        0.00        0.70        0.40 o   0.5712E-01
  16   3   4        5.27        2.64        2.26 o   0.5502E-01
 -16   4   4        0.00        1.76        0.34 o   0.5609E-01
 -15   4   4       -1.65        0.52        0.81 o   0.5676E-01
 -14   4   4       41.41       42.90        8.06 o   0.5724E-01
 -13   4   4       74.33       65.26        4.94 o   0.2617E-01
 -12   4   4      161.24      141.91        7.18 o   0.3943E-02
 -11   4   4       20.19       29.96        3.17 o   0.4677E-01
 -10   4   4      339.04      354.57        6.94 o   0.7534E-03
  -9   4   4       59.15       56.69        3.64 o   0.3798E-01
  -8   4   4      322.80      310.04        6.34 o   0.9294E-03
  -7   4   4       94.37       89.77        4.14 o   0.1307E-01
  -6   4   4       58.71       70.35        3.21 o   0.2316E-01
  -5   4   4     1109.35     1155.73       18.52 o   0.1489E-03
  -4   4   4       90.42       83.88        4.05 o   0.1410E-01
  -3   4   4     1089.16     1118.53       17.96 o   0.1580E-03
  -2   4   4      306.82      326.86       10.18 o   0.8565E-03
  -1   4   4      120.27      123.95        4.30 o   0.6149E-02
   0   4   4       30.14       40.49        4.23 o   0.4715E-01
   1   4   4      859.89      917.51       28.97 o   0.1959E-03
   2   4   4      157.58      159.93       10.10 o   0.3479E-02
   3   4   4       27.65       30.56        8.36 o   0.5517E-01
   4   4   4       57.06       54.12        7.02 o   0.4128E-01
   5   4   4       49.16       38.57        3.06 o   0.4581E-01
   6   4   4       89.54       86.35        3.92 o   0.1443E-01
   7   4   4      554.27      570.94        9.15 o   0.3630E-03
   8   4   4      103.48       99.37        3.97 o   0.1012E-01
   9   4   4      353.79      333.81        6.69 o   0.8042E-03
  10   4   4       33.10       20.17        4.39 o   0.4533E-01
  11   4   4      285.17      261.57        7.89 o   0.1201E-02
  12   4   4      118.73      105.48        4.92 o   0.8126E-02
  13   4   4       -2.85        0.00        0.93 o   0.5493E-01
  14   4   4       -1.54        0.01        0.77 o   0.5635E-01
  15   4   4       46.31       49.85        3.91 o   0.4862E-01
 -15   5   4        0.66        0.05        0.54 o   0.5737E-01
 -14   5   4       72.86       63.40        6.83 o   0.2809E-01
 -13   5   4       77.03       56.86        6.69 o   0.2848E-01
 -12   5   4        3.29        1.79        1.62 o   0.5651E-01
 -11   5   4       11.85        5.13        3.24 o   0.5093E-01
 -10   5   4        3.07       13.83        1.40 o   0.4648E-01
  -9   5   4      275.36      257.07        8.56 o   0.1224E-02
  -8   5   4      104.58       99.35        4.75 o   0.9660E-02
  -7   5   4      248.22      255.67        6.38 o   0.1323E-02
  -6   5   4       12.62       11.71        2.29 o   0.5607E-01
  -5   5   4      237.80      245.03        5.67 o   0.1333E-02
  -4   5   4       90.86       89.07        3.42 o   0.1140E-01
  -3   5   4       -0.44        0.48        0.18 o   0.5789E-01
  -2   5   4       20.85       23.49        5.15 o   0.5500E-01
  -1   5   4      432.36      455.68        9.82 o   0.5090E-03
   0   5   4       44.55       52.45        4.81 o   0.3623E-01
   1   5   4        3.51        0.08        1.32 o   0.5431E-01
   2   5   4       76.52       81.99        4.65 o   0.1565E-01
   3   5   4        0.88        3.84        0.27 o   0.5501E-01
   4   5   4      116.47      112.70        4.26 o   0.7189E-02
   5   5   4      112.66      110.92        4.30 o   0.7934E-02
   6   5   4        3.51        4.82        1.01 o   0.5613E-01
   7   5   4       10.24        9.08        2.27 o   0.5646E-01
   8   5   4       19.75       22.07        3.77 o   0.5499E-01
   9   5   4       25.02       34.52        5.39 o   0.4876E-01
  10   5   4        3.37        1.98        1.22 o   0.5660E-01
  11   5   4      120.27      150.83        6.17 o   0.3415E-02
  12   5   4       16.90       12.47        5.01 o   0.5297E-01
  13   5   4        5.27        3.43        2.49 o   0.5630E-01
  14   5   4       46.42       38.25        3.87 o   0.4885E-01
 -13   6   4       27.87       24.89        7.70 o   0.5466E-01
 -12   6   4        1.32        0.04        1.02 o   0.5661E-01
 -11   6   4       62.77       64.72        5.90 o   0.2904E-01
 -10   6   4       39.29       43.10        8.22 o   0.5442E-01
  -9   6   4        2.85        0.21        1.27 o   0.5523E-01
  -8   6   4       26.04       32.84        4.70 o   0.5023E-01
  -7   6   4      708.75      687.00       12.20 o   0.2840E-03
  -6   6   4       10.42        8.71        2.09 o   0.5590E-01
  -5   6   4      530.10      543.88       11.62 o   0.3881E-03
  -4   6   4      705.97      709.24       13.83 o   0.2760E-03
  -3   6   4     1941.59     2020.92       28.45 o   0.8169E-04
  -2   6   4      152.09      150.35        7.38 o   0.3900E-02
  -1   6   4       60.87       69.16        4.50 o   0.2368E-01
   0   6   4       26.56       25.89        7.01 o   0.5782E-01
   1   6   4       63.06       60.96        4.64 o   0.3286E-01
   2   6   4        2.34        1.21        0.86 o   0.5680E-01
   3   6   4      118.95      123.74        4.80 o   0.5664E-02
   4   6   4        0.22        0.69        0.22 o   0.5737E-01
   5   6   4        9.88        7.60        2.02 o   0.5560E-01
   6   6   4        1.43        4.69        0.63 o   0.5470E-01
   7   6   4       45.21       55.63        4.19 o   0.3407E-01
   8   6   4      158.68      170.76        6.83 o   0.2801E-02
   9   6   4        9.66        8.02        2.93 o   0.5627E-01
  10   6   4       14.63       15.90        3.33 o   0.5664E-01
  11   6   4        9.36        3.02        2.58 o   0.5121E-01
  12   6   4        5.27        3.43        2.48 o   0.5594E-01
  13   6   4       -3.07        0.05        1.65 o   0.5475E-01
 -11   7   4       -3.51        2.98        1.49 o   0.5720E-01
 -10   7   4       -1.76        0.01        1.12 o   0.5612E-01
  -9   7   4        2.85        0.36        1.27 o   0.5537E-01
  -8   7   4       10.97        6.70        3.10 o   0.5356E-01
  -7   7   4        0.73        0.87        0.29 o   0.5772E-01
  -6   7   4       -0.73        0.14        0.26 o   0.5734E-01
  -5   7   4       14.19       14.68        2.32 o   0.5791E-01
  -4   7   4       55.97       55.28        4.08 o   0.4144E-01
  -3   7   4        9.22        7.66        1.85 o   0.5588E-01
  -2   7   4      202.79      195.10        6.59 o   0.2188E-02
  -1   7   4      100.96       98.17        7.01 o   0.1058E-01
   0   7   4       21.95       26.26        9.93 o   0.5328E-01
   1   7   4       26.19       28.52        5.51 o   0.5561E-01
   2   7   4       43.16       42.36        8.42 o   0.5714E-01
   3   7   4       67.74       60.01        5.24 o   0.3147E-01
   4   7   4        5.05        7.20        1.27 o   0.5587E-01
   5   7   4       30.51       37.54        5.44 o   0.5026E-01
   6   7   4       -1.54        2.14        0.76 o   0.5707E-01
   7   7   4       40.16       28.51        7.72 o   0.4640E-01
   8   7   4       32.48       29.23        6.94 o   0.5458E-01
   9   7   4       -5.93        0.04        1.71 <   0.0000E+00
  10   7   4       14.49       13.03        3.49 o   0.5644E-01
  11   7   4       11.41        8.51        3.12 o   0.5522E-01
  -9   8   4       23.04       29.82        5.40 o   0.5104E-01
  -8   8   4        2.85        0.20        1.28 o   0.5504E-01
  -7   8   4        5.71        3.94        1.59 o   0.5628E-01
  -6   8   4       37.31       39.76        5.79 o   0.5542E-01
  -5   8   4        3.51        3.39        1.01 o   0.5769E-01
  -4   8   4       59.04       51.79        4.22 o   0.4195E-01
  -3   8   4       83.62       79.25        4.36 o   0.1719E-01
  -2   8   4      373.32      362.59        8.88 o   0.7211E-03
  -1   8   4       13.17       14.40        3.37 o   0.5671E-01
   0   8   4       43.89       39.12        7.90 o   0.5293E-01
   1   8   4      125.54      117.17        6.15 o   0.6554E-02
   2   8   4       63.65       51.94        5.27 o   0.3801E-01
   3   8   4      144.41      153.31        7.02 o   0.3484E-02
   4   8   4        1.32        0.09        0.65 o   0.5669E-01
   5   8   4      104.25      116.36        4.98 o   0.6952E-02
   6   8   4       37.75       34.47        7.20 o   0.5639E-01
   7   8   4        7.90        7.70        2.51 o   0.5794E-01
   8   8   4       21.29       16.22        5.19 o   0.5228E-01
  -4   9   4        0.22        0.26        0.31 o   0.5791E-01
  -3   9   4       -1.76        0.02        0.87 o   0.5613E-01
  -2   9   4        5.27        2.33        1.40 o   0.5492E-01
  -1   9   4       10.75       11.38        2.31 o   0.5740E-01
   0   9   4       57.06       62.24        4.83 o   0.3083E-01
   1   9   4        2.19        3.88        1.18 o   0.5644E-01
   2   9   4        8.34        1.60        2.68 o   0.5086E-01
   3   9   4       10.97       18.93        3.51 o   0.4934E-01
 -17   1   5      111.78      102.42        4.37 o   0.8971E-02
 -16   1   5        3.15        9.84        0.94 o   0.5084E-01
 -15   1   5        5.78       16.59        1.25 o   0.4622E-01
 -14   1   5      177.55      174.19        3.70 o   0.2794E-02
 -13   1   5       67.55       61.88        2.28 o   0.3080E-01
 -12   1   5      159.96      185.39        2.68 o   0.2327E-02
 -11   1   5      266.88      295.67        3.23 o   0.9413E-03
 -10   1   5     1196.99     1251.61        9.03 o   0.1377E-03
  -9   1   5      103.11      115.13        1.94 o   0.6759E-02
  -8   1   5       74.29       51.63        1.52 o   0.3091E-01
  -7   1   5     1729.14     1836.56       11.77 o   0.8839E-04
  -6   1   5      988.30     1010.33        7.46 o   0.1790E-03
  -5   1   5      886.71     1017.98        7.14 o   0.1603E-03
  -4   1   5     1532.31     1593.83       11.08 o   0.1043E-03
  -3   1   5     8920.06     8850.86       59.31 o   0.2448E-04
  -2   1   5     1194.61     1222.12        9.77 o   0.1428E-03
  -1   1   5      745.15      762.23        6.16 o   0.2501E-03
   0   1   5       26.58       32.70        1.40 o   0.5147E-01
   1   1   5       14.13       12.61        0.75 o   0.5660E-01
   2   1   5      293.07      216.87        3.19 o   0.1355E-02
   3   1   5      274.29      322.59        3.20 o   0.7778E-03
   4   1   5       75.30       75.60        1.56 o   0.2115E-01
   5   1   5      687.16      676.07        6.18 o   0.2952E-03
   6   1   5      962.51      888.65        8.27 o   0.1945E-03
   7   1   5        3.47        1.88        0.35 o   0.5613E-01
   8   1   5        7.50       12.26        0.66 o   0.5276E-01
   9   1   5        8.78        7.51        0.80 o   0.5695E-01
  10   1   5        1.84        3.95        0.31 o   0.5538E-01
  11   1   5      155.73      174.23        3.19 o   0.2625E-02
  12   1   5       34.17       30.89        3.84 o   0.5341E-01
  13   1   5       17.87       11.66        2.30 o   0.5115E-01
  14   1   5       -0.44        0.32        0.24 o   0.5779E-01
  15   1   5       11.06       13.18        2.10 o   0.5612E-01
  16   1   5        0.35        3.01        0.27 o   0.5500E-01
 -17   2   5        2.56        5.22        0.84 o   0.5514E-01
 -16   2   5       -1.69        0.06        0.53 <   0.0000E+00
 -15   2   5      146.97      164.45        4.16 o   0.2951E-02
 -14   2   5      543.70      503.63        7.85 o   0.4181E-03
 -13   2   5       31.22       21.54        3.40 o   0.4750E-01
 -12   2   5       48.77       55.37        2.24 o   0.4014E-01
 -11   2   5       63.40       85.70        2.33 o   0.1208E-01
 -10   2   5      996.07      934.14        9.84 o   0.1864E-03
  -9   2   5       49.04       40.26        2.05 o   0.4789E-01
  -8   2   5      479.76      476.02        6.68 o   0.4869E-03
  -7   2   5        6.15        3.93        0.75 o   0.5541E-01
  -6   2   5      121.67      127.59        3.07 o   0.5780E-02
  -5   2   5      511.07      486.52        6.37 o   0.4466E-03
  -4   2   5        2.27        1.41        0.29 o   0.5735E-01
  -3   2   5     1180.58     1293.29       13.20 o   0.1259E-03
  -2   2   5      297.60      311.40        4.49 o   0.8879E-03
  -1   2   5       14.81       13.90        1.40 o   0.5615E-01
   0   2   5      283.56      274.39        4.85 o   0.1143E-02
   1   2   5     1624.20     1713.83       19.90 o   0.9530E-04
   2   2   5      186.88      183.08        3.56 o   0.2530E-02
   3   2   5      401.02      355.69        5.46 o   0.6829E-03
   4   2   5      200.42      218.74        3.54 o   0.1638E-02
   5   2   5      278.20      247.93        4.48 o   0.1291E-02
   6   2   5      538.23      497.55        7.30 o   0.4222E-03
   7   2   5       37.38       42.91        3.25 o   0.5089E-01
   8   2   5      190.45      158.82        3.03 o   0.2882E-02
   9   2   5      164.30      148.04        2.84 o   0.3624E-02
  10   2   5       68.51       88.50        2.14 o   0.1086E-01
  11   2   5       -0.04        0.50        0.14 o   0.5738E-01
  12   2   5      137.44      158.45        3.31 o   0.3302E-02
  13   2   5      120.86      119.95        4.07 o   0.6531E-02
  14   2   5        2.98        1.02        0.85 o   0.5572E-01
  15   2   5        1.49        1.38        0.64 o   0.5796E-01
  16   2   5       15.45       14.64        2.78 o   0.5798E-01
 -17   3   5       -3.73        0.14        1.63 o   0.5417E-01
 -16   3   5        1.76        2.75        1.06 o   0.5711E-01
 -15   3   5       47.63       57.12        3.34 o   0.3269E-01
 -14   3   5        5.71        4.55        1.27 o   0.5706E-01
 -13   3   5       37.31       43.40        5.26 o   0.5078E-01
 -12   3   5       39.50       53.39        6.40 o   0.3822E-01
 -11   3   5        2.07        4.37        0.51 o   0.5538E-01
 -10   3   5      143.83      138.98        3.82 o   0.4410E-02
  -9   3   5        2.34        2.65        0.52 o   0.5762E-01
  -8   3   5      563.89      570.40        7.85 o   0.3763E-03
  -7   3   5        6.04        4.38        0.98 o   0.5607E-01
  -6   3   5       22.12       27.81        2.31 o   0.5143E-01
  -5   3   5       20.63       13.83        2.84 o   0.5107E-01
  -4   3   5       -0.44        0.00        0.08 <   0.0000E+00
  -3   3   5      441.69      430.06        7.45 o   0.5541E-03
  -2   3   5      267.75      295.06        8.34 o   0.1032E-02
  -1   3   5     3421.99     3249.22       58.53 o   0.5063E-04
   0   3   5      213.76      214.64       11.41 o   0.1895E-02
   1   3   5       64.09       56.69        7.02 o   0.3550E-01
   2   3   5      973.13      965.86       30.29 o   0.1908E-03
   3   3   5      107.83      121.01        3.29 o   0.5839E-02
   4   3   5        0.29        0.56        0.14 o   0.5785E-01
   5   3   5        3.40        0.54        0.56 o   0.5476E-01
   6   3   5      959.97      982.32       15.86 o   0.1859E-03
   7   3   5       63.82       45.02        2.77 o   0.3794E-01
   8   3   5       49.60       48.98        2.17 o   0.5098E-01
   9   3   5      188.42      203.34        3.61 o   0.1875E-02
  10   3   5      791.58      730.20        8.78 o   0.2495E-03
  11   3   5      358.54      373.76        6.06 o   0.6713E-03
  12   3   5       58.99       59.21        3.09 o   0.3675E-01
  13   3   5        0.44        0.00        0.29 o   0.5754E-01
  14   3   5      114.86      105.56        5.87 o   0.8524E-02
  15   3   5      118.29      124.16        7.30 o   0.6006E-02
  16   3   5       36.43       36.57       12.00 o   0.5746E-01
 -16   4   5        5.38        4.59        1.74 o   0.5721E-01
 -15   4   5       63.79       64.07        5.03 o   0.3181E-01
 -14   4   5       37.60       36.50        7.54 o   0.5707E-01
 -13   4   5        1.46        7.54        0.87 o   0.5092E-01
 -12   4   5       81.94       86.86        5.80 o   0.1353E-01
 -11   4   5       11.24       12.21        1.98 o   0.5728E-01
 -10   4   5      119.22      115.13        4.40 o   0.7118E-02
  -9   4   5       40.82       47.07        5.36 o   0.4335E-01
  -8   4   5      349.57      346.14        6.77 o   0.7839E-03
  -7   4   5       18.87       17.83        2.43 o   0.5660E-01
  -6   4   5       42.91       59.32        5.41 o   0.2863E-01
  -5   4   5      278.58      272.16        7.50 o   0.1169E-02
  -4   4   5       10.24       13.41        1.82 o   0.5545E-01
  -3   4   5        1.90        5.70        0.56 o   0.5345E-01
  -2   4   5        9.00       10.58        2.15 o   0.5608E-01
  -1   4   5      138.93      143.73        6.55 o   0.4358E-02
   0   4   5      968.31      927.89       32.04 o   0.1924E-03
   1   4   5       22.39       32.19        6.90 o   0.4736E-01
   2   4   5      418.31      386.01       18.00 o   0.6183E-03
   3   4   5       46.09       49.26        6.58 o   0.4714E-01
   4   4   5       39.50       45.74        6.83 o   0.4736E-01
   5   4   5      440.26      471.71        9.06 o   0.4711E-03
   6   4   5      487.77      497.95        8.42 o   0.4333E-03
   7   4   5        9.77       11.07        1.68 o   0.5767E-01
   8   4   5      289.81      279.41        6.68 o   0.1119E-02
   9   4   5      479.85      519.62        8.15 o   0.4142E-03
  10   4   5       -0.56        1.21        0.19 o   0.5755E-01
  11   4   5       -1.23        0.14        0.53 o   0.5677E-01
  12   4   5       -0.88        0.03        0.28 o   0.5707E-01
  13   4   5       33.80       36.82        5.81 o   0.5593E-01
  14   4   5        4.39        7.24        1.43 o   0.5496E-01
  15   4   5       15.36       12.74        3.61 o   0.5513E-01
 -15   5   5       39.07       27.43       10.61 o   0.4513E-01
 -14   5   5       20.19       20.45        6.11 o   0.5722E-01
 -13   5   5       34.46       31.93        9.08 o   0.5602E-01
 -12   5   5        9.00       10.46        2.95 o   0.5662E-01
 -11   5   5       13.39       16.67        3.43 o   0.5402E-01
 -10   5   5       16.90       21.13        4.24 o   0.5319E-01
  -9   5   5      127.07      136.30        5.56 o   0.4506E-02
  -8   5   5       69.90       74.40        4.15 o   0.2149E-01
  -7   5   5      234.72      256.16        6.29 o   0.1287E-02
  -6   5   5       40.16       43.60        5.81 o   0.5199E-01
  -5   5   5       10.21       10.98        1.84 o   0.5757E-01
  -4   5   5        6.91        5.03        1.20 o   0.5598E-01
  -3   5   5       28.09       18.38        4.41 o   0.4642E-01
  -2   5   5       90.57       92.05        4.71 o   0.1277E-01
  -1   5   5      100.08      104.12        4.87 o   0.8724E-02
   0   5   5      193.28      177.11        6.35 o   0.2572E-02
   1   5   5       19.61       24.18        3.52 o   0.5198E-01
   2   5   5       26.12       22.47        5.17 o   0.5382E-01
   3   5   5      101.25      102.38        4.07 o   0.9771E-02
   4   5   5       14.92       12.56        2.41 o   0.5538E-01
   5   5   5      160.36      169.76        5.40 o   0.2808E-02
   6   5   5       -1.90        0.46        0.64 o   0.5638E-01
   7   5   5        7.17        9.14        1.79 o   0.5624E-01
   8   5   5      121.44       97.70        5.87 o   0.8525E-02
   9   5   5       74.18       83.06        5.74 o   0.1596E-01
  10   5   5        2.63        0.30        1.29 o   0.5553E-01
  11   5   5       46.53       45.95        4.23 o   0.5522E-01
  12   5   5        0.66        5.82        0.45 o   0.5262E-01
  13   5   5        3.66        2.86        1.57 o   0.5723E-01
  14   5   5        9.11        6.82        2.41 o   0.5536E-01
 -13   6   5       29.19       33.47        8.10 o   0.5252E-01
 -12   6   5       20.19       15.64        5.69 o   0.5321E-01
 -11   6   5       72.64       74.63        6.10 o   0.2130E-01
 -10   6   5       38.63       31.56        8.45 o   0.4970E-01
  -9   6   5       91.01      107.55        5.18 o   0.6883E-02
  -8   6   5      135.05      135.37        5.35 o   0.4960E-02
  -7   6   5        7.32        7.14        1.81 o   0.5762E-01
  -6   6   5      123.34      129.03        4.94 o   0.5312E-02
  -5   6   5      921.34      909.81       13.97 o   0.2036E-03
  -4   6   5     1058.73     1092.32       15.07 o   0.1606E-03
  -3   6   5       55.60       57.34        4.31 o   0.3740E-01
  -2   6   5      435.65      441.76       12.88 o   0.5471E-03
  -1   6   5      513.85      525.41       11.95 o   0.4203E-03
   0   6   5      502.15      536.87       11.78 o   0.3811E-03
   1   6   5      382.17      394.25       10.07 o   0.6356E-03
   2   6   5      164.90      214.57        6.54 o   0.1534E-02
   3   6   5        2.08        1.62        0.64 o   0.5754E-01
   4   6   5       64.52       64.78        3.93 o   0.2857E-01
   5   6   5      527.90      609.04       10.90 o   0.3019E-03
   6   6   5        1.90        4.71        0.81 o   0.5489E-01
   7   6   5       56.84       76.30        4.67 o   0.1525E-01
   8   6   5        1.32        2.30        0.81 o   0.5675E-01
   9   6   5       27.87       27.26        6.68 o   0.5646E-01
  10   6   5      252.61      249.33        9.47 o   0.1386E-02
  11   6   5       21.95       21.24        5.03 o   0.5677E-01
  12   6   5        3.73        2.60        1.99 o   0.5692E-01
 -11   7   5        0.66        1.16        0.42 o   0.5738E-01
 -10   7   5       14.70       16.43        4.14 o   0.5612E-01
  -9   7   5        6.80        6.18        2.25 o   0.5689E-01
  -8   7   5       77.40       86.94        4.66 o   0.1368E-01
  -7   7   5      144.56      152.53        5.36 o   0.3542E-02
  -6   7   5       15.80       21.58        2.85 o   0.5166E-01
  -5   7   5       25.17       27.87        3.74 o   0.5491E-01
  -4   7   5       64.23       73.96        3.25 o   0.1952E-01
  -3   7   5        1.32        2.79        0.70 o   0.5634E-01
  -2   7   5        8.78        8.86        2.09 o   0.5725E-01
  -1   7   5      200.38      223.45        8.93 o   0.1530E-02
   0   7   5      702.09      687.47       17.89 o   0.2864E-03
   1   7   5      341.94      378.26       11.78 o   0.6285E-03
   2   7   5       22.09       24.42        5.12 o   0.5555E-01
   3   7   5      335.35      353.50        8.09 o   0.6978E-03
   4   7   5       26.67       28.99        4.71 o   0.5580E-01
   5   7   5       30.95       40.80        5.48 o   0.4788E-01
   6   7   5       -0.88        0.05        0.31 o   0.5708E-01
   7   7   5       74.40       63.61        5.43 o   0.2627E-01
   8   7   5       37.53       37.29        8.33 o   0.5745E-01
   9   7   5        5.27        1.28        2.15 o   0.5372E-01
  10   7   5        6.80        5.29        2.57 o   0.5617E-01
  -9   8   5       88.23       90.89        6.22 o   0.1257E-01
  -8   8   5       43.46       48.20        7.58 o   0.4758E-01
  -7   8   5       26.19       33.33        4.71 o   0.4965E-01
  -6   8   5      100.37       94.84        4.60 o   0.1129E-01
  -5   8   5       18.00       15.02        3.16 o   0.5437E-01
  -4   8   5        7.02        7.40        1.57 o   0.5750E-01
  -3   8   5      131.90      132.68        5.60 o   0.5000E-02
  -2   8   5        1.32        0.14        0.76 o   0.5667E-01
  -1   8   5      136.51      127.84        7.02 o   0.5228E-02
   0   8   5       55.75       63.58        5.27 o   0.2924E-01
   1   8   5       28.09       34.37        6.32 o   0.5125E-01
   2   8   5       18.00       18.39        4.50 o   0.5715E-01
   3   8   5       15.80        6.50        4.21 o   0.4887E-01
   4   8   5       32.48       31.23        5.61 o   0.5629E-01
   5   8   5       10.75       12.76        2.62 o   0.5547E-01
   6   8   5       15.80       15.29        3.72 o   0.5765E-01
   7   8   5       34.90       37.13        7.48 o   0.5575E-01
   8   8   5        7.02        5.22        2.50 o   0.5594E-01
  -3   9   5        4.39        3.61        1.48 o   0.5738E-01
  -2   9   5       63.43       62.98        4.36 o   0.3234E-01
  -1   9   5       20.85       17.88        4.30 o   0.5490E-01
   0   9   5       46.09       33.10        4.83 o   0.4493E-01
   1   9   5       12.73       13.83        3.78 o   0.5653E-01
   2   9   5       17.56       23.64        5.00 o   0.5158E-01
 -17   0   6       17.45       16.77        3.35 o   0.5780E-01
 -16   0   6       47.41       39.18        3.47 o   0.4971E-01
 -15   0   6       17.01       24.19        2.97 o   0.5085E-01
 -14   0   6       45.56       46.00        2.76 o   0.5584E-01
 -13   0   6       21.36       28.40        2.59 o   0.4931E-01
 -12   0   6       33.67       25.69        3.43 o   0.4884E-01
 -11   0   6      197.21      169.65        3.76 o   0.2617E-02
 -10   0   6       25.90       21.57        2.45 o   0.5380E-01
  -9   0   6      103.78       83.62        2.57 o   0.1269E-01
  -8   0   6      485.78      495.87        5.87 o   0.4380E-03
  -7   0   6     1553.85     1538.45       15.38 o   0.1132E-03
  -6   0   6       67.86       76.44        2.20 o   0.1772E-01
  -5   0   6      107.37       84.84        2.60 o   0.1195E-01
  -4   0   6      131.68      148.68        2.79 o   0.3606E-02
  -3   0   6      260.23      223.45        3.49 o   0.1514E-02
  -2   0   6     4135.36     3948.92       41.70 o   0.4252E-04
  -1   0   6      754.47      854.94        8.25 o   0.1951E-03
   0   0   6      775.46      841.78        8.55 o   0.2177E-03
   1   0   6     3314.45     3355.91       33.85 o   0.5370E-04
   2   0   6      159.34      135.71        3.17 o   0.3963E-02
   3   0   6     5074.46     5057.62       66.50 o   0.3798E-04
   4   0   6       21.95       11.30        2.51 o   0.4685E-01
   5   0   6     1021.42     1095.44       12.25 o   0.1550E-03
   6   0   6       67.30       62.99        2.27 o   0.3100E-01
   7   0   6       -0.66        0.05        0.11 <   0.0000E+00
   8   0   6       40.09       34.42        3.96 o   0.5222E-01
   9   0   6      205.79      200.98        4.28 o   0.2051E-02
  10   0   6      329.28      369.23        5.81 o   0.6745E-03
  11   0   6      502.00      462.87        7.74 o   0.4681E-03
  12   0   6      116.69      124.83        3.77 o   0.5265E-02
  13   0   6      124.00      114.80        4.57 o   0.6745E-02
  14   0   6       36.72       40.59        6.52 o   0.5476E-01
  15   0   6        9.51        6.98        2.39 o   0.5536E-01
  16   0   6        0.59        0.30        0.31 o   0.5768E-01
 -17   1   6        6.22        8.64        1.41 o   0.5568E-01
 -16   1   6       -0.88        3.68        0.23 o   0.5492E-01
 -15   1   6       12.16       11.15        1.82 o   0.5647E-01
 -14   1   6       89.60      114.74        2.99 o   0.6198E-02
 -13   1   6      206.96      200.29        3.87 o   0.2057E-02
 -12   1   6        6.11       13.10        0.71 o   0.5014E-01
 -11   1   6      163.54      143.90        2.65 o   0.3936E-02
 -10   1   6      521.13      530.56        4.98 o   0.4109E-03
  -9   1   6      198.37      208.58        2.67 o   0.1939E-02
  -8   1   6      141.15      144.46        1.95 o   0.4070E-02
  -7   1   6     1270.22     1324.40        9.49 o   0.1313E-03
  -6   1   6     3880.20     3694.10       28.53 o   0.4473E-04
  -5   1   6      497.85      474.42        4.52 o   0.4638E-03
  -4   1   6      194.38      139.78        2.13 o   0.3315E-02
  -3   1   6       59.84       59.05        1.08 o   0.3902E-01
  -2   1   6     1734.18     1829.63       12.43 o   0.8969E-04
  -1   1   6     2522.99     2622.31       18.32 o   0.6333E-04
   0   1   6      280.35      308.04        2.92 o   0.8848E-03
   1   1   6       46.41       49.06        1.06 o   0.4416E-01
   2   1   6      131.78      113.55        2.01 o   0.7476E-02
   3   1   6       30.11       30.67        1.73 o   0.5631E-01
   4   1   6      390.70      412.20        4.05 o   0.5807E-03
   5   1   6      199.62      195.70        2.95 o   0.2159E-02
   6   1   6      212.73      226.58        2.86 o   0.1732E-02
   7   1   6      381.55      346.24        4.01 o   0.7211E-03
   8   1   6       73.23       64.21        1.83 o   0.2751E-01
   9   1   6      105.16       83.25        2.20 o   0.1268E-01
  10   1   6       51.05       54.54        1.91 o   0.4205E-01
  11   1   6        2.41        2.49        0.44 o   0.5777E-01
  12   1   6       -0.56        2.24        0.17 o   0.5600E-01
  13   1   6       96.00      108.73        3.60 o   0.7455E-02
  14   1   6      108.51      116.22        4.34 o   0.7103E-02
  15   1   6        3.07        1.54        0.94 o   0.5625E-01
  16   1   6       -2.37        0.44        0.78 o   0.5608E-01
 -17   2   6       10.32       15.05        1.90 o   0.5346E-01
 -16   2   6        5.02        9.21        1.06 o   0.5343E-01
 -15   2   6       46.47       39.96        2.63 o   0.5037E-01
 -14   2   6       18.73       24.85        2.70 o   0.5104E-01
 -13   2   6       47.24       50.25        2.36 o   0.5043E-01
 -12   2   6       43.46       45.66        4.79 o   0.5390E-01
 -11   2   6      296.53      299.06        4.42 o   0.9974E-03
 -10   2   6      243.56      242.43        4.08 o   0.1464E-02
  -9   2   6      110.68      121.91        2.77 o   0.5537E-02
  -8   2   6       31.33       39.66        2.64 o   0.4928E-01
  -7   2   6        0.59        1.84        0.12 o   0.5676E-01
  -6   2   6      635.66      645.82        7.68 o   0.3139E-03
  -5   2   6      263.80      272.05        4.20 o   0.1136E-02
  -4   2   6      419.70      369.47        5.44 o   0.6413E-03
  -3   2   6      461.39      439.37        5.23 o   0.5252E-03
  -2   2   6      814.68      750.32        8.05 o   0.2402E-03
  -1   2   6       17.67       15.44        1.71 o   0.5443E-01
   0   2   6       89.72       96.35        2.23 o   0.1062E-01
   1   2   6      666.09      605.22        7.56 o   0.3144E-03
   2   2   6      217.28      244.20        3.55 o   0.1350E-02
   3   2   6       65.18       75.89        2.00 o   0.1682E-01
   4   2   6      314.39      322.70        5.68 o   0.8965E-03
   5   2   6        8.43        5.21        0.96 o   0.5384E-01
   6   2   6      112.95       95.26        2.68 o   0.9832E-02
   7   2   6      871.03      933.32        8.48 o   0.1843E-03
   8   2   6       36.09       34.94        2.88 o   0.5785E-01
   9   2   6        0.48        0.57        0.11 o   0.5795E-01
  10   2   6       85.19       84.19        2.39 o   0.1615E-01
  11   2   6        9.82       10.71        1.42 o   0.5670E-01
  12   2   6       99.89      102.63        3.40 o   0.9574E-02
  13   2   6       27.73       23.56        3.74 o   0.5364E-01
  14   2   6      139.58      128.15        4.57 o   0.5262E-02
  15   2   6       15.91       14.99        2.93 o   0.5648E-01
  16   2   6       56.10       57.65        3.50 o   0.4035E-01
 -16   3   6        1.02        1.50        0.60 o   0.5742E-01
 -15   3   6       13.50       12.16        2.71 o   0.5711E-01
 -14   3   6       52.50       51.87        3.57 o   0.4679E-01
 -13   3   6       11.06       10.08        2.00 o   0.5680E-01
 -12   3   6      136.34      125.24        4.59 o   0.5597E-02
 -11   3   6      229.13      247.77        4.58 o   0.1323E-02
 -10   3   6      119.89      141.49        3.18 o   0.4016E-02
  -9   3   6        1.82        1.13        0.43 o   0.5721E-01
  -8   3   6        6.36        7.64        1.00 o   0.5576E-01
  -7   3   6       12.51       12.65        1.93 o   0.5792E-01
  -6   3   6       29.58       24.94        2.96 o   0.5136E-01
  -5   3   6      969.45      922.79       11.78 o   0.1924E-03
  -4   3   6       13.68       10.37        1.21 o   0.5460E-01
  -3   3   6      388.24      349.14        5.31 o   0.7166E-03
  -2   3   6       66.39       72.53        2.42 o   0.2195E-01
  -1   3   6     1518.96     1459.91       29.22 o   0.1148E-03
   0   3   6      575.01      552.76       21.51 o   0.3772E-03
   1   3   6      116.90      102.93        3.47 o   0.8356E-02
   2   3   6       14.92       14.96        1.82 o   0.5752E-01
   3   3   6      618.62      617.82       10.84 o   0.3301E-03
   4   3   6      120.27      124.64        3.20 o   0.5883E-02
   5   3   6       70.96       57.23        3.48 o   0.3107E-01
   6   3   6       37.49       44.73        4.10 o   0.4988E-01
   7   3   6      109.30      109.16        3.01 o   0.7682E-02
   8   3   6        3.32        1.96        0.61 o   0.5637E-01
   9   3   6       67.35       78.32        2.78 o   0.1755E-01
  10   3   6       -0.29        1.43        0.16 o   0.5675E-01
  11   3   6       63.13       66.17        2.99 o   0.2780E-01
  12   3   6       -0.44        0.01        0.20 o   0.5759E-01
  13   3   6       25.63       22.64        3.84 o   0.5504E-01
  14   3   6        5.71        2.60        2.47 o   0.5505E-01
  15   3   6       20.63       14.27        7.82 o   0.5078E-01
 -16   4   6       11.56        9.24        3.13 o   0.5547E-01
 -15   4   6       11.12       13.47        3.07 o   0.5531E-01
 -14   4   6       20.78       23.23        4.56 o   0.5546E-01
 -13   4   6       82.08       96.10        5.09 o   0.9265E-02
 -12   4   6      140.02      128.30        7.46 o   0.5229E-02
 -11   4   6       11.19       20.86        2.23 o   0.4839E-01
 -10   4   6       19.05       26.09        2.98 o   0.5013E-01
  -9   4   6       36.26       38.56        4.96 o   0.5440E-01
  -8   4   6      137.48      150.93        4.24 o   0.3833E-02
  -7   4   6       38.54       42.05        4.76 o   0.5599E-01
  -6   4   6      505.92      533.91        7.93 o   0.3833E-03
  -5   4   6       42.25       38.02        5.27 o   0.5315E-01
  -4   4   6      214.42      222.44        8.28 o   0.1750E-02
  -3   4   6      500.25      491.10       10.66 o   0.4571E-03
  -2   4   6     1382.89     1403.01       28.47 o   0.1242E-03
  -1   4   6        7.46        7.45        2.90 o   0.5761E-01
   0   4   6       63.21       74.89        7.90 o   0.1840E-01
   1   4   6      393.73      392.45       18.00 o   0.6542E-03
   2   4   6     1132.91     1133.57       35.99 o   0.1587E-03
   3   4   6     1099.33     1114.05       21.95 o   0.1594E-03
   4   4   6        6.44        2.05        1.25 o   0.5316E-01
   5   4   6      170.31      159.53        5.45 o   0.3236E-02
   6   4   6      421.16      394.61        7.97 o   0.6112E-03
   7   4   6      530.46      584.09        9.39 o   0.3382E-03
   8   4   6       60.66       59.11        3.12 o   0.3612E-01
   9   4   6      103.33      112.90        4.08 o   0.6896E-02
  10   4   6      317.43      274.26        6.13 o   0.1046E-02
  11   4   6        4.74        2.12        1.19 o   0.5536E-01
  12   4   6       58.93       61.36        3.81 o   0.3528E-01
  13   4   6        2.19        0.65        0.93 o   0.5629E-01
  14   4   6       21.95       12.99        4.38 o   0.4861E-01
 -15   5   6        6.36       10.84        2.96 o   0.5281E-01
 -14   5   6       -2.19        0.07        1.39 o   0.5565E-01
 -13   5   6      143.10      115.04        8.40 o   0.5812E-02
 -12   5   6       -1.54        1.29        1.05 o   0.5760E-01
 -11   5   6        2.41        0.54        1.24 o   0.5585E-01
 -10   5   6       48.50       56.38        4.81 o   0.3743E-01
  -9   5   6      447.61      444.32        9.72 o   0.5236E-03
  -8   5   6      568.65      595.35       10.80 o   0.3317E-03
  -7   5   6        2.19        0.88        0.73 o   0.5621E-01
  -6   5   6      488.32      466.35        9.31 o   0.4792E-03
  -5   5   6       84.17      101.61        3.88 o   0.7767E-02
  -4   5   6        0.00        2.74        0.19 o   0.5527E-01
  -3   5   6       -0.33        1.70        0.18 o   0.5644E-01
  -2   5   6       81.86       78.70        3.68 o   0.1779E-01
  -1   5   6        8.78       12.27        1.80 o   0.5309E-01
   0   5   6        1.61        2.07        0.62 o   0.5777E-01
   1   5   6      154.65      151.67        5.02 o   0.3676E-02
   2   5   6      111.34      121.81        4.31 o   0.5886E-02
   3   5   6       72.72       78.68        3.84 o   0.1847E-01
   4   5   6        1.90        1.90        0.68 o   0.5739E-01
   5   5   6      228.40      222.72        6.71 o   0.1656E-02
   6   5   6       16.09       21.68        2.87 o   0.5317E-01
   7   5   6      715.77      764.65       13.88 o   0.2389E-03
   8   5   6      139.58      122.38        5.95 o   0.5563E-02
   9   5   6       54.87       52.85        5.29 o   0.4366E-01
  10   5   6        3.73        1.83        1.63 o   0.5599E-01
  11   5   6       12.44       19.88        3.06 o   0.5049E-01
  12   5   6        8.49       14.32        2.60 o   0.5227E-01
  13   5   6       46.53       34.97        4.59 o   0.4552E-01
 -13   6   6       27.21       17.99        7.35 o   0.4833E-01
 -12   6   6       18.87       17.99        5.09 o   0.5650E-01
 -11   6   6        4.17        6.52        1.91 o   0.5525E-01
 -10   6   6       11.63        9.83        3.36 o   0.5578E-01
  -9   6   6        3.66        3.21        1.27 o   0.5743E-01
  -8   6   6      130.37      128.70        5.34 o   0.5405E-02
  -7   6   6       16.24       19.07        3.09 o   0.5488E-01
  -6   6   6       43.46       43.65        6.70 o   0.5740E-01
  -5   6   6      279.83      287.76        6.95 o   0.1067E-02
  -4   6   6       -0.99        0.39        0.25 o   0.5729E-01
  -3   6   6       -2.41        0.85        0.67 <   0.0000E+00
  -2   6   6      134.10      134.51        7.27 o   0.4834E-02
  -1   6   6      225.18      230.81        9.04 o   0.1569E-02
   0   6   6      219.18      232.57        7.62 o   0.1544E-02
   1   6   6       74.62       83.89        5.09 o   0.1435E-01
   2   6   6        2.74        3.26        0.85 o   0.5754E-01
   3   6   6       80.77       71.46        4.38 o   0.2108E-01
   4   6   6      105.93      104.15        5.03 o   0.9017E-02
   5   6   6       11.85       16.94        2.51 o   0.5300E-01
   6   6   6        4.10       11.17        1.30 o   0.5116E-01
   7   6   6       92.62      109.56        5.50 o   0.7272E-02
   8   6   6        7.90        6.84        2.24 o   0.5706E-01
   9   6   6        4.83        5.59        1.85 o   0.5732E-01
  10   6   6       24.80       17.88        6.30 o   0.5113E-01
  11   6   6        4.54        5.69        1.74 o   0.5698E-01
  12   6   6        6.00        6.50        2.25 o   0.5720E-01
 -11   7   6       17.34        9.56        4.88 o   0.4950E-01
 -10   7   6        4.61        0.23        1.91 o   0.5330E-01
  -9   7   6        0.00        0.01        0.33 o   0.5800E-01
  -8   7   6       12.88       12.08        2.88 o   0.5761E-01
  -7   7   6       -1.32        0.02        0.65 o   0.5661E-01
  -6   7   6       -0.29        2.49        0.27 o   0.5595E-01
  -5   7   6        3.07        2.30        0.99 o   0.5673E-01
  -4   7   6       21.95       21.15        3.49 o   0.5726E-01
  -3   7   6      351.45      354.19        7.07 o   0.7574E-03
  -2   7   6       23.26       24.13        5.75 o   0.5709E-01
  -1   7   6       47.41       37.01        4.83 o   0.4557E-01
   0   7   6      249.76      248.62        9.66 o   0.1394E-02
   1   7   6       70.67       79.57        6.18 o   0.1597E-01
   2   7   6        9.36        8.85        2.11 o   0.5738E-01
   3   7   6        6.04        8.15        1.60 o   0.5588E-01
   4   7   6      119.98      120.02        5.80 o   0.6161E-02
   5   7   6        2.78        2.62        1.04 o   0.5764E-01
   6   7   6       93.28       91.87        5.74 o   0.1291E-01
   7   7   6       26.12       16.41        5.77 o   0.4759E-01
   8   7   6       20.19       19.35        5.05 o   0.5690E-01
   9   7   6        6.15        4.34        2.44 o   0.5613E-01
  10   7   6      190.72      182.11        9.01 o   0.2497E-02
  -8   8   6       20.34       21.99        4.39 o   0.5618E-01
  -7   8   6        5.85        7.83        1.74 o   0.5586E-01
  -6   8   6       83.40       85.44        4.60 o   0.1559E-01
  -5   8   6        9.66       11.93        2.17 o   0.5577E-01
  -4   8   6       24.58       20.44        4.47 o   0.5258E-01
  -3   8   6      265.78      267.69        8.40 o   0.1236E-02
  -2   8   6      264.46      266.89        8.40 o   0.1217E-02
  -1   8   6        4.39        8.07        2.22 o   0.5417E-01
   0   8   6       -0.44        0.02        0.40 o   0.5760E-01
   1   8   6        5.71        8.38        2.22 o   0.5526E-01
   2   8   6        0.22        0.03        0.26 o   0.5780E-01
   3   8   6        8.34        8.56        2.03 o   0.5784E-01
   4   8   6        3.95        0.12        1.32 o   0.5390E-01
   5   8   6        8.12        9.22        2.27 o   0.5702E-01
   6   8   6        3.95        1.34        1.59 o   0.5516E-01
   7   8   6       19.31       19.03        4.96 o   0.5800E-01
  -2   9   6        3.07        0.02        1.23 o   0.5469E-01
  -1   9   6       55.53       43.87        4.36 o   0.4592E-01
   0   9   6        1.76        0.61        1.23 o   0.5692E-01
   1   9   6        3.51        3.28        1.99 o   0.5799E-01
 -17   1   7        8.85        7.12        1.76 o   0.5635E-01
 -16   1   7       -2.19        1.61        0.66 <   0.0000E+00
 -15   1   7       71.55       62.51        2.83 o   0.2868E-01
 -14   1   7       21.01       15.65        2.43 o   0.5143E-01
 -13   1   7      331.65      339.82        5.33 o   0.7955E-03
 -12   1   7       95.51      123.05        2.20 o   0.5392E-02
 -11   1   7       98.39       97.30        2.09 o   0.1030E-01
 -10   1   7       -0.71        0.13        0.10 <   0.0000E+00
  -9   1   7      472.18      468.51        4.22 o   0.4935E-03
  -8   1   7       68.79       84.60        1.54 o   0.1383E-01
  -7   1   7       28.44       29.80        1.58 o   0.5674E-01
  -6   1   7      363.12      345.16        3.68 o   0.7563E-03
  -5   1   7        0.88        3.36        0.07 o   0.5545E-01
  -4   1   7      903.44      873.28        6.51 o   0.2091E-03
  -3   1   7      182.76      164.70        2.18 o   0.2941E-02
  -2   1   7       22.27       26.89        1.17 o   0.5485E-01
  -1   1   7       56.18       46.98        1.15 o   0.4553E-01
   0   1   7     1926.39     1740.43       14.54 o   0.8655E-04
   1   1   7      177.37      152.54        2.17 o   0.3364E-02
   2   1   7      990.17      919.28        8.07 o   0.1878E-03
   3   1   7      615.10      624.21        5.99 o   0.3231E-03
   4   1   7        0.34        2.15        0.08 o   0.5634E-01
   5   1   7      335.48      322.74        3.93 o   0.8858E-03
   6   1   7       22.02       16.42        1.48 o   0.5212E-01
   7   1   7       47.37       49.26        1.56 o   0.4922E-01
   8   1   7        0.44        0.04        0.10 o   0.5758E-01
   9   1   7       67.96       66.27        1.99 o   0.2959E-01
  10   1   7       72.03       63.08        2.41 o   0.2794E-01
  11   1   7       19.31       23.06        2.29 o   0.5498E-01
  12   1   7       21.36       17.27        3.02 o   0.5362E-01
  13   1   7       55.01       50.36        2.89 o   0.4562E-01
  14   1   7        1.05        0.75        0.51 o   0.5768E-01
  15   1   7       -0.70        1.68        0.26 o   0.5691E-01
  16   1   7        5.62        6.17        1.47 o   0.5765E-01
 -17   2   7        6.33        7.91        1.27 o   0.5621E-01
 -16   2   7       37.18       45.35        4.54 o   0.4892E-01
 -15   2   7        0.66        0.02        0.24 o   0.5733E-01
 -14   2   7        8.71        2.42        1.57 o   0.5134E-01
 -13   2   7       26.70       43.79        3.39 o   0.4210E-01
 -12   2   7        6.02        6.72        1.03 o   0.5747E-01
 -11   2   7       -0.73        0.64        0.14 o   0.5786E-01
 -10   2   7      135.83      121.25        2.90 o   0.5893E-02
  -9   2   7      190.84      180.57        3.33 o   0.2502E-02
  -8   2   7       30.29       36.59        2.68 o   0.5310E-01
  -7   2   7      297.98      324.95        4.35 o   0.8212E-03
  -6   2   7       58.75       82.46        2.16 o   0.1486E-01
  -5   2   7      505.40      501.38        7.40 o   0.4476E-03
  -4   2   7       66.97       65.31        1.84 o   0.2617E-01
  -3   2   7      152.38      118.04        2.68 o   0.5333E-02
  -2   2   7      475.03      479.64        4.80 o   0.4755E-03
  -1   2   7      236.04      201.04        3.17 o   0.1865E-02
   0   2   7      400.10      368.53        5.06 o   0.6604E-03
   1   2   7      115.44       99.86        2.46 o   0.8769E-02
   2   2   7        2.63        0.91        0.36 o   0.5605E-01
   3   2   7      347.91      315.54        5.81 o   0.8529E-03
   4   2   7     1007.08      999.13       11.16 o   0.1830E-03
   5   2   7       -0.59        2.43        0.11 <   0.0000E+00
   6   2   7       49.04       52.08        1.87 o   0.4697E-01
   7   2   7       17.06       15.32        1.60 o   0.5565E-01
   8   2   7      123.62      136.22        2.84 o   0.4284E-02
   9   2   7      844.52      785.33        7.64 o   0.2291E-03
  10   2   7       16.88        7.48        1.72 o   0.4842E-01
  11   2   7      176.18      168.50        3.85 o   0.2945E-02
  12   2   7       97.13      110.22        3.57 o   0.7519E-02
  13   2   7       45.39       32.89        2.93 o   0.4556E-01
  14   2   7        7.20        5.76        1.62 o   0.5630E-01
  15   2   7        6.76        7.05        1.50 o   0.5772E-01
 -16   3   7        0.59        0.01        0.31 o   0.5740E-01
 -15   3   7        6.04        3.79        1.52 o   0.5571E-01
 -14   3   7       42.36       34.69        6.73 o   0.4942E-01
 -13   3   7        4.65        4.39        1.25 o   0.5723E-01
 -12   3   7      138.97      154.82        4.75 o   0.3213E-02
 -11   3   7       14.27       11.40        2.02 o   0.5541E-01
 -10   3   7       58.07       59.74        2.55 o   0.3738E-01
  -9   3   7        1.54        0.67        0.34 o   0.5747E-01
  -8   3   7      189.62      170.91        4.32 o   0.2681E-02
  -7   3   7      433.53      411.82        6.66 o   0.5808E-03
  -6   3   7       31.60       29.39        4.10 o   0.5549E-01
  -5   3   7        2.98        3.01        0.50 o   0.5772E-01
  -4   3   7      500.58      431.16        5.81 o   0.4892E-03
  -3   3   7     1404.53     1319.42       16.19 o   0.1248E-03
  -2   3   7      887.21      870.61       12.42 o   0.2131E-03
  -1   3   7      710.21      673.32       12.15 o   0.2853E-03
   0   3   7      909.20      890.20       14.73 o   0.2067E-03
   1   3   7     1900.03     1798.39       27.20 o   0.9031E-04
   2   3   7       89.69      110.04        3.48 o   0.6120E-02
   3   3   7       10.53        9.99        1.18 o   0.5691E-01
   4   3   7        0.88        0.00        0.15 o   0.5710E-01
   5   3   7       -0.33        0.01        0.16 o   0.5766E-01
   6   3   7      120.42      135.57        3.11 o   0.4475E-02
   7   3   7       78.57      120.72        2.60 o   0.5069E-02
   8   3   7      193.76      217.67        3.96 o   0.1721E-02
   9   3   7      126.42      140.96        3.10 o   0.4149E-02
  10   3   7      331.84      348.18        5.49 o   0.7661E-03
  11   3   7        0.63        0.80        0.20 o   0.5784E-01
  12   3   7      160.48      137.33        4.88 o   0.4137E-02
  13   3   7       72.75       61.79        4.16 o   0.2816E-01
  14   3   7      148.80      136.39       10.53 o   0.4517E-02
  15   3   7       -1.32        1.13        1.37 o   0.5797E-01
 -15   4   7        1.76        1.72        1.13 o   0.5791E-01
 -14   4   7        1.02        3.85        0.73 o   0.5504E-01
 -13   4   7       11.41        8.07        2.95 o   0.5430E-01
 -12   4   7       19.97       21.98        5.44 o   0.5630E-01
 -11   4   7       29.30       28.46        5.06 o   0.5752E-01
 -10   4   7       42.28       49.56        5.48 o   0.4430E-01
  -9   4   7      183.74      193.18        5.17 o   0.2218E-02
  -8   4   7       92.97      100.45        3.93 o   0.9898E-02
  -7   4   7      317.09      329.37        6.36 o   0.8037E-03
  -6   4   7        2.46        2.65        0.60 o   0.5757E-01
  -5   4   7      383.46      390.28        6.62 o   0.6503E-03
  -4   4   7      315.27      291.47        6.63 o   0.1001E-02
  -3   4   7       62.66       65.07        3.17 o   0.2890E-01
  -2   4   7        5.27        7.85        2.43 o   0.5568E-01
  -1   4   7       10.53        5.96        3.87 o   0.5342E-01
   0   4   7       13.61       23.71        4.89 o   0.4647E-01
   1   4   7      116.98      106.00        5.91 o   0.7994E-02
   2   4   7       28.24       32.66        3.99 o   0.5313E-01
   3   4   7       10.10       12.68        1.84 o   0.5499E-01
   4   4   7        8.89       10.91        1.41 o   0.5621E-01
   5   4   7      127.07      135.36        4.16 o   0.4516E-02
   6   4   7      143.64      150.15        4.56 o   0.3726E-02
   7   4   7       36.76       49.21        5.25 o   0.3787E-01
   8   4   7       77.87       80.88        3.54 o   0.1678E-01
   9   4   7      113.39      121.40        3.91 o   0.6453E-02
  10   4   7       95.36       86.71        4.86 o   0.1335E-01
  11   4   7      225.35      217.67        5.60 o   0.1759E-02
  12   4   7       20.30       18.35        3.68 o   0.5642E-01
  13   4   7       20.19       27.73        3.89 o   0.5093E-01
  14   4   7        0.66        2.08        0.34 o   0.5629E-01
 -14   5   7        7.02        7.16        3.11 o   0.5801E-01
 -13   5   7       12.29       13.75        4.11 o   0.5635E-01
 -12   5   7       20.85       19.78        5.78 o   0.5654E-01
 -11   5   7        9.22       12.26        2.86 o   0.5467E-01
 -10   5   7       85.59       87.46        5.37 o   0.1410E-01
  -9   5   7      175.25      156.18        6.38 o   0.3213E-02
  -8   5   7      105.13      109.97        5.12 o   0.7755E-02
  -7   5   7        8.89        9.40        1.83 o   0.5730E-01
  -6   5   7       25.90       20.82        4.06 o   0.5251E-01
  -5   5   7      106.99       94.06        4.57 o   0.1088E-01
  -4   5   7        2.30        1.01        0.65 o   0.5662E-01
  -3   5   7      265.56      243.58        6.12 o   0.1375E-02
  -2   5   7       12.58       21.51        2.13 o   0.4907E-01
  -1   5   7      134.97      117.93        4.38 o   0.5975E-02
   0   5   7      226.20      236.85        6.34 o   0.1436E-02
   1   5   7       71.11       63.23        3.95 o   0.2962E-01
   2   5   7       28.09       24.91        4.32 o   0.5434E-01
   3   5   7       38.19       41.93        5.84 o   0.5312E-01
   4   5   7       17.41       15.32        3.13 o   0.5680E-01
   5   5   7       36.14       38.63        6.25 o   0.5664E-01
   6   5   7       -0.15        0.77        0.28 o   0.5736E-01
   7   5   7      371.64      369.85        9.54 o   0.7071E-03
   8   5   7      388.61      393.75       10.18 o   0.6401E-03
   9   5   7       21.95       20.54        4.80 o   0.5531E-01
  10   5   7       11.19       14.41        3.30 o   0.5342E-01
  11   5   7        5.12        8.70        1.85 o   0.5431E-01
  12   5   7       25.24       24.55        4.84 o   0.5728E-01
  13   5   7       11.56       12.17        3.30 o   0.5728E-01
 -13   6   7        0.66        0.85        0.47 o   0.5771E-01
 -12   6   7       41.92       42.92       10.33 o   0.5725E-01
 -11   6   7        1.76        2.51        1.18 o   0.5738E-01
 -10   6   7       50.92       42.07        4.52 o   0.4895E-01
  -9   6   7       38.77       35.90        7.01 o   0.5479E-01
  -8   6   7       14.78       17.93        3.14 o   0.5460E-01
  -7   6   7        8.34       14.44        2.08 o   0.5112E-01
  -6   6   7       41.26       35.16        6.61 o   0.5194E-01
  -5   6   7      200.71      197.24        6.10 o   0.2123E-02
  -4   6   7      195.11      179.66        5.85 o   0.2497E-02
  -3   6   7      152.31      151.10        5.02 o   0.3806E-02
  -2   6   7      198.84      212.81        6.46 o   0.1760E-02
  -1   6   7      389.20      388.05        9.17 o   0.6451E-03
   0   6   7       41.26       44.77        6.77 o   0.5312E-01
   1   6   7        6.80        9.82        1.46 o   0.5371E-01
   2   6   7      118.08      124.90        4.87 o   0.5543E-02
   3   6   7       -1.17        0.14        0.50 o   0.5680E-01
   4   6   7       52.53       56.28        3.97 o   0.3805E-01
   5   6   7       52.97       51.11        4.26 o   0.4709E-01
   6   6   7       43.89       60.14        7.68 o   0.2486E-01
   7   6   7       82.96       82.92        5.43 o   0.1649E-01
   8   6   7       39.07       35.21        8.78 o   0.5355E-01
   9   6   7        1.98        1.50        1.25 o   0.5732E-01
  10   6   7       10.97       11.55        3.72 o   0.5725E-01
  11   6   7       -2.63        0.34        1.37 o   0.5552E-01
 -11   7   7       47.41       43.40        5.49 o   0.5397E-01
 -10   7   7        3.51        3.03        1.76 o   0.5719E-01
  -9   7   7       -0.88        3.99        0.33 o   0.5452E-01
  -8   7   7       42.87       40.08        7.71 o   0.5482E-01
  -7   7   7       10.10        6.89        2.45 o   0.5476E-01
  -6   7   7        7.02        8.75        1.76 o   0.5595E-01
  -5   7   7      221.08      217.53        6.29 o   0.1777E-02
  -4   7   7      215.37      221.59        6.04 o   0.1731E-02
  -3   7   7       63.50       58.17        3.59 o   0.3517E-01
  -2   7   7        0.29        1.39        0.25 o   0.5664E-01
  -1   7   7        6.36        3.46        1.54 o   0.5516E-01
   0   7   7       11.19       15.83        2.22 o   0.5337E-01
   1   7   7        2.85        1.62        0.96 o   0.5659E-01
   2   7   7      165.26      164.92        5.76 o   0.3197E-02
   3   7   7      240.10      242.25        7.50 o   0.1460E-02
   4   7   7        1.76        0.01        0.87 o   0.5612E-01
   5   7   7       11.41        9.38        2.85 o   0.5652E-01
   6   7   7       18.87       16.73        4.28 o   0.5647E-01
   7   7   7       11.63        7.33        3.36 o   0.5394E-01
   8   7   7       24.58       22.94        6.28 o   0.5693E-01
   9   7   7       27.43       19.93        6.87 o   0.5052E-01
  -8   8   7        1.90        2.17        1.03 o   0.5788E-01
  -7   8   7       33.94       36.47        6.31 o   0.5535E-01
  -6   8   7        6.58        3.30        1.84 o   0.5483E-01
  -5   8   7       52.09       48.09        3.91 o   0.4953E-01
  -4   8   7       25.02       22.16        4.39 o   0.5469E-01
  -3   8   7       22.53       26.84        3.77 o   0.5294E-01
  -2   8   7       20.63       17.60        3.43 o   0.5430E-01
  -1   8   7       10.10       11.54        3.79 o   0.5682E-01
   0   8   7        5.27        7.31        1.31 o   0.5562E-01
   1   8   7       39.94       30.13        6.28 o   0.4837E-01
   2   8   7       13.61       10.64        2.94 o   0.5500E-01
   3   8   7       12.07        7.90        2.62 o   0.5331E-01
   4   8   7       23.92       23.06        5.06 o   0.5695E-01
   5   8   7       97.01       99.43        5.91 o   0.1009E-01
   6   8   7       10.75        5.75        3.09 o   0.5257E-01
 -17   0   8       76.08       75.47        5.09 o   0.1935E-01
 -16   0   8       61.78       62.76        3.81 o   0.3312E-01
 -15   0   8      231.87      248.51        6.18 o   0.1311E-02
 -14   0   8       61.45       72.10        3.54 o   0.1954E-01
 -13   0   8      168.55      172.43        4.08 o   0.2924E-02
 -12   0   8      835.06      801.14        9.46 o   0.2313E-03
 -11   0   8      515.76      548.81        7.25 o   0.3745E-03
 -10   0   8     1083.97     1059.56       11.91 o   0.1682E-03
  -9   0   8       47.41       41.40        2.03 o   0.4730E-01
  -8   0   8     1276.08     1288.35       13.46 o   0.1400E-03
  -7   0   8      377.20      364.26        5.47 o   0.7070E-03
  -6   0   8     4531.01     4240.39       37.55 o   0.3755E-04
  -5   0   8      420.65      335.32        5.68 o   0.6958E-03
  -4   0   8      186.48      187.94        3.35 o   0.2441E-02
  -3   0   8      288.65      230.50        4.80 o   0.1381E-02
  -2   0   8      247.86      251.37        5.24 o   0.1409E-02
  -1   0   8     7775.64     7034.58       84.24 o   0.2102E-04
   0   0   8       22.28       38.36        2.46 o   0.4416E-01
   1   0   8      228.47      195.07        4.74 o   0.2014E-02
   2   0   8       14.66        8.60        1.46 o   0.5075E-01
   3   0   8     8551.73     8271.74       81.71 o   0.2342E-04
   4   0   8      471.64      444.96        6.28 o   0.5128E-03
   5   0   8      382.83      313.06        5.62 o   0.7865E-03
   6   0   8     1550.12     1375.50       16.05 o   0.1098E-03
   7   0   8      238.13      251.13        4.58 o   0.1308E-02
   8   0   8       -0.29        8.94        0.14 o   0.4887E-01
   9   0   8       16.17       17.96        2.02 o   0.5682E-01
  10   0   8        3.58       12.66        0.73 o   0.4839E-01
  11   0   8      212.23      191.65        4.94 o   0.2183E-02
  12   0   8        3.51        5.88        0.95 o   0.5575E-01
  13   0   8       18.14       17.09        3.71 o   0.5633E-01
  14   0   8        6.58        8.43        1.83 o   0.5518E-01
  15   0   8        3.51        5.76        1.35 o   0.5513E-01
 -17   1   8       12.36        9.88        2.30 o   0.5487E-01
 -16   1   8       10.02        6.43        1.81 o   0.5393E-01
 -15   1   8        0.71        1.61        0.19 o   0.5682E-01
 -14   1   8        3.14        3.64        0.73 o   0.5755E-01
 -13   1   8       90.48       80.67        3.18 o   0.1626E-01
 -12   1   8       22.58       33.66        2.21 o   0.4600E-01
 -11   1   8      239.82      265.01        3.41 o   0.1167E-02
 -10   1   8        3.51        3.88        0.43 o   0.5757E-01
  -9   1   8        0.94        1.96        0.09 o   0.5697E-01
  -8   1   8      508.50      526.51        4.69 o   0.4082E-03
  -7   1   8      124.69      136.45        1.90 o   0.4676E-02
  -6   1   8        2.67        6.96        0.26 o   0.5360E-01
  -5   1   8     1194.60     1199.60        9.01 o   0.1480E-03
  -4   1   8       64.56       72.94        1.41 o   0.2281E-01
  -3   1   8      651.19      617.21        5.54 o   0.3196E-03
  -2   1   8     1105.29      993.46        8.12 o   0.1642E-03
  -1   1   8      766.61      758.92        6.53 o   0.2552E-03
   0   1   8      151.08      150.91        2.02 o   0.3594E-02
   1   1   8        0.54        0.87        0.07 o   0.5800E-01
   2   1   8      387.59      344.17        4.32 o   0.7255E-03
   3   1   8       53.73       60.80        1.54 o   0.2653E-01
   4   1   8       41.66       53.27        2.79 o   0.3040E-01
   5   1   8       15.47       15.07        1.12 o   0.5674E-01
   6   1   8       22.82       28.57        1.70 o   0.5311E-01
   7   1   8        7.35        6.33        0.68 o   0.5593E-01
   8   1   8       49.60       67.35        1.78 o   0.1983E-01
   9   1   8        2.19        6.27        0.39 o   0.5341E-01
  10   1   8      183.70      178.82        3.48 o   0.2560E-02
  11   1   8       98.13      101.93        3.31 o   0.1034E-01
  12   1   8       27.07       24.66        3.46 o   0.5533E-01
  13   1   8      113.03      137.14        3.81 o   0.4171E-02
  14   1   8       29.67       25.11        4.48 o   0.5393E-01
  15   1   8        8.43        7.79        1.83 o   0.5719E-01
 -17   2   8       17.06       17.22        2.63 o   0.5780E-01
 -16   2   8       54.99       59.95        2.92 o   0.3036E-01
 -15   2   8       -1.32        0.48        0.48 o   0.5704E-01
 -14   2   8       19.90       24.37        2.75 o   0.5347E-01
 -13   2   8       -1.58        0.01        0.51 o   0.5631E-01
 -12   2   8        0.35        2.37        0.20 o   0.5602E-01
 -11   2   8        3.90        1.35        0.65 o   0.5540E-01
 -10   2   8       66.41       68.45        2.26 o   0.2499E-01
  -9   2   8       54.43       57.89        2.07 o   0.3642E-01
  -8   2   8        1.13        1.67        0.28 o   0.5736E-01
  -7   2   8       96.95       95.60        2.41 o   0.1111E-01
  -6   2   8     1428.87     1395.05       12.54 o   0.1235E-03
  -5   2   8      221.54      258.42        3.49 o   0.1172E-02
  -4   2   8      270.01      259.61        3.91 o   0.1266E-02
  -3   2   8        4.51        0.49        0.52 o   0.5377E-01
  -2   2   8     2120.33     1959.03       16.78 o   0.7922E-04
  -1   2   8      587.08      598.79        7.19 o   0.3520E-03
   0   2   8      179.18      173.29        3.50 o   0.2804E-02
   1   2   8        9.58        4.27        0.92 o   0.5238E-01
   2   2   8       17.73        9.62        1.84 o   0.4866E-01
   3   2   8      105.86      102.33        2.61 o   0.9320E-02
   4   2   8      167.99      162.77        3.10 o   0.3196E-02
   5   2   8        5.83        3.30        0.74 o   0.5580E-01
   6   2   8        8.12        6.86        0.91 o   0.5681E-01
   7   2   8        7.08        7.08        0.86 o   0.5782E-01
   8   2   8        3.07        2.74        0.53 o   0.5772E-01
   9   2   8      197.08      209.18        3.66 o   0.1763E-02
  10   2   8      449.77      441.46        5.90 o   0.5374E-03
  11   2   8       21.26       19.92        2.81 o   0.5700E-01
  12   2   8       33.45       39.17        4.58 o   0.5210E-01
  13   2   8        0.26        0.07        0.25 o   0.5783E-01
  14   2   8        5.36        1.34        1.33 o   0.5349E-01
  15   2   8       27.74       29.41        4.41 o   0.5728E-01
 -16   3   8        2.63        0.43        1.09 o   0.5556E-01
 -15   3   8        3.07        2.32        1.00 o   0.5728E-01
 -14   3   8       67.60       68.71        4.41 o   0.2685E-01
 -13   3   8        9.66        4.94        2.13 o   0.5247E-01
 -12   3   8       15.98       17.67        2.73 o   0.5615E-01
 -11   3   8        5.56        8.56        1.07 o   0.5447E-01
 -10   3   8      290.09      267.13        4.89 o   0.1178E-02
  -9   3   8       10.81       13.21        1.30 o   0.5608E-01
  -8   3   8       47.08       46.81        2.06 o   0.5440E-01
  -7   3   8       10.68        8.19        1.43 o   0.5516E-01
  -6   3   8       26.92       22.09        2.96 o   0.5200E-01
  -5   3   8      294.86      313.67        6.34 o   0.9009E-03
  -4   3   8      227.90      215.39        4.53 o   0.1788E-02
  -3   3   8        3.73        5.56        0.52 o   0.5570E-01
  -2   3   8      217.89      226.78        4.00 o   0.1601E-02
  -1   3   8      147.92      115.20        4.35 o   0.5427E-02
   0   3   8      843.35      803.42       13.95 o   0.2283E-03
   1   3   8       59.08       64.97        1.97 o   0.2838E-01
   2   3   8       17.89       18.66        2.08 o   0.5750E-01
   3   3   8      467.80      421.25        7.94 o   0.5298E-03
   4   3   8      832.56      884.96       12.37 o   0.2034E-03
   5   3   8        3.44        2.94        0.60 o   0.5773E-01
   6   3   8       97.81       98.82        3.23 o   0.1014E-01
   7   3   8      396.53      383.79        5.26 o   0.6541E-03
   8   3   8      107.16      118.18        3.28 o   0.6186E-02
   9   3   8       74.24       73.07        2.94 o   0.2292E-01
  10   3   8      277.63      279.70        5.55 o   0.1125E-02
  11   3   8       16.90       13.05        2.55 o   0.5349E-01
  12   3   8       -0.55        1.96        0.28 o   0.5644E-01
  13   3   8       14.19        9.44        3.18 o   0.5190E-01
  14   3   8       -3.95        1.27        2.37 o   0.5508E-01
 -15   4   8        5.71        1.59        2.21 o   0.5359E-01
 -14   4   8       22.68       27.86        5.13 o   0.5214E-01
 -13   4   8       15.36        9.28        3.77 o   0.5150E-01
 -12   4   8      379.47      327.56       12.42 o   0.7628E-03
 -11   4   8       13.28       17.38        2.81 o   0.5323E-01
 -10   4   8        2.34        2.15        0.69 o   0.5786E-01
  -9   4   8        4.21        6.23        1.06 o   0.5574E-01
  -8   4   8      536.47      508.79        9.20 o   0.4222E-03
  -7   4   8      111.49      112.19        4.04 o   0.7500E-02
  -6   4   8        0.79        0.00        0.18 o   0.5719E-01
  -5   4   8        6.58        3.73        1.01 o   0.5528E-01
  -4   4   8      102.10      110.30        3.49 o   0.7721E-02
  -3   4   8       63.82       66.27        2.80 o   0.2791E-01
  -2   4   8        5.41        3.68        1.10 o   0.5633E-01
  -1   4   8       64.82       66.31        3.90 o   0.2796E-01
   0   4   8       17.70       14.54        2.89 o   0.5525E-01
   1   4   8      394.76      406.87        8.70 o   0.5944E-03
   2   4   8       60.28       40.61        3.38 o   0.3765E-01
   3   4   8       95.14      108.43        3.55 o   0.7248E-02
   4   4   8      851.66      880.32       12.77 o   0.2055E-03
   5   4   8       99.86      104.70        4.21 o   0.9109E-02
   6   4   8      174.92      153.39        5.27 o   0.3370E-02
   7   4   8        8.56        8.57        1.77 o   0.5768E-01
   8   4   8       67.45       73.54        3.15 o   0.1975E-01
   9   4   8       -2.37        0.52        0.72 <   0.0000E+00
  10   4   8        7.29        3.33        1.59 o   0.5391E-01
  11   4   8       50.83       48.98        3.36 o   0.5047E-01
  12   4   8        1.32        0.16        0.63 o   0.5673E-01
  13   4   8       40.09       33.53        8.48 o   0.5038E-01
  14   4   8        6.15        6.35        2.39 o   0.5744E-01
 -14   5   8       36.87       37.11       10.24 o   0.5784E-01
 -13   5   8       74.18       84.70        6.89 o   0.1351E-01
 -12   5   8       -1.10        0.52        0.89 o   0.5730E-01
 -11   5   8        6.15        9.99        2.44 o   0.5449E-01
 -10   5   8        2.34        6.95        1.09 o   0.5358E-01
  -9   5   8       21.65       25.95        4.28 o   0.5371E-01
  -8   5   8       64.74       65.67        4.32 o   0.3003E-01
  -7   5   8      117.42      109.78        5.43 o   0.7921E-02
  -6   5   8      332.50      364.21        7.78 o   0.6675E-03
  -5   5   8      242.52      227.35        6.43 o   0.1581E-02
  -4   5   8       -0.22        0.08        0.20 o   0.5783E-01
  -3   5   8        2.30        1.91        0.69 o   0.5772E-01
  -2   5   8      132.41      118.57        5.21 o   0.5910E-02
  -1   5   8      200.30      215.77        6.30 o   0.1674E-02
   0   5   8      147.63      147.99        5.29 o   0.4028E-02
   1   5   8       26.63       28.32        4.32 o   0.5708E-01
   2   5   8       37.02       38.64        5.87 o   0.5553E-01
   3   5   8       25.75       34.83        4.19 o   0.5070E-01
   4   5   8      129.78      146.02        5.43 o   0.3766E-02
   5   5   8       42.72       34.37        7.38 o   0.4878E-01
   6   5   8      101.25      114.85        5.47 o   0.6895E-02
   7   5   8        0.73        2.81        0.31 o   0.5577E-01
   8   5   8      126.85      148.44        6.23 o   0.3665E-02
   9   5   8        3.51        0.07        1.39 o   0.5425E-01
  10   5   8       -0.44        0.67        0.47 o   0.5761E-01
  11   5   8       39.07       32.41        9.97 o   0.5098E-01
  12   5   8        6.36        0.03        1.85 o   0.5127E-01
 -13   6   8       24.14       28.21        7.14 o   0.5364E-01
 -12   6   8       18.87       14.03        5.71 o   0.5316E-01
 -11   6   8       -3.95        0.06        1.65 o   0.5378E-01
 -10   6   8        3.07        6.95        1.32 o   0.5438E-01
  -9   6   8        7.90       10.55        2.24 o   0.5555E-01
  -8   6   8       15.36       10.66        3.24 o   0.5268E-01
  -7   6   8      125.24      121.94        5.54 o   0.6114E-02
  -6   6   8       90.28       86.04        4.85 o   0.1417E-01
  -5   6   8      311.06      315.52        7.64 o   0.9175E-03
  -4   6   8       15.69       17.29        2.89 o   0.5709E-01
  -3   6   8        4.94        5.67        1.22 o   0.5715E-01
  -2   6   8        7.02        7.82        1.87 o   0.5731E-01
  -1   6   8        8.78        5.39        2.90 o   0.5424E-01
   0   6   8        9.80        8.14        2.02 o   0.5592E-01
   1   6   8       19.31       19.34        3.50 o   0.5729E-01
   2   6   8        6.58        9.53        1.65 o   0.5524E-01
   3   6   8      233.08      258.53        7.32 o   0.1186E-02
   4   6   8      177.19      198.39        6.36 o   0.1969E-02
   5   6   8       25.60       26.32        4.99 o   0.5793E-01
   6   6   8        1.76        0.94        0.85 o   0.5713E-01
   7   6   8       53.33       62.54        5.12 o   0.2768E-01
   8   6   8       40.60       34.81        8.98 o   0.5203E-01
   9   6   8        1.32        6.68        0.97 o   0.5201E-01
  10   6   8        0.00        4.96        0.45 o   0.5286E-01
  11   6   8       14.49       24.91        5.04 o   0.4730E-01
 -10   7   8       21.36       16.45        4.96 o   0.5220E-01
  -9   7   8        4.83        0.56        1.74 o   0.5344E-01
  -8   7   8        3.07        4.81        1.25 o   0.5587E-01
  -7   7   8       13.75        9.63        3.04 o   0.5359E-01
  -6   7   8        0.00        1.72        0.28 o   0.5614E-01
  -5   7   8        2.34        0.57        0.90 o   0.5597E-01
  -4   7   8      239.37      236.83        6.63 o   0.1539E-02
  -3   7   8        0.00        0.87        0.27 o   0.5699E-01
  -2   7   8        3.66        8.40        1.08 o   0.5328E-01
  -1   7   8       44.33       40.64        3.60 o   0.5331E-01
   0   7   8       14.70       19.87        2.90 o   0.5206E-01
   1   7   8       -1.54        0.92        0.64 o   0.5709E-01
   2   7   8        7.02        8.31        1.87 o   0.5713E-01
   3   7   8        8.34       13.14        2.16 o   0.5303E-01
   4   7   8       39.29       50.43        7.39 o   0.4264E-01
   5   7   8        2.63        1.59        1.14 o   0.5720E-01
   6   7   8        4.83        2.39        1.75 o   0.5568E-01
   7   7   8       66.94       59.93        5.76 o   0.3182E-01
   8   7   8       18.22       16.95        5.21 o   0.5623E-01
   9   7   8        3.95        3.87        2.05 o   0.5793E-01
  -7   8   8       41.26       38.43        7.72 o   0.5444E-01
  -6   8   8      130.80      137.07        5.81 o   0.4880E-02
  -5   8   8       11.85        8.60        2.66 o   0.5467E-01
  -4   8   8       57.21       53.17        3.94 o   0.4303E-01
  -3   8   8       17.41       21.82        3.34 o   0.5356E-01
  -2   8   8       12.14       16.14        2.60 o   0.5447E-01
  -1   8   8       24.36       21.15        4.45 o   0.5436E-01
   0   8   8        1.10        1.72        0.64 o   0.5733E-01
   1   8   8        7.02        6.69        1.87 o   0.5756E-01
   2   8   8       28.09       31.97        8.43 o   0.5404E-01
   3   8   8       -0.88        0.01        0.31 o   0.5708E-01
   4   8   8        0.22        4.22        0.40 o   0.5379E-01
   5   8   8        0.22        0.25        0.40 o   0.5795E-01
   6   8   8       12.73       10.63        3.68 o   0.5554E-01
 -17   1   9       84.35       79.22        3.91 o   0.1717E-01
 -16   1   9       -1.13        0.55        0.47 o   0.5737E-01
 -15   1   9       42.36       34.24        4.59 o   0.4981E-01
 -14   1   9        0.94        6.06        0.20 o   0.5289E-01
 -13   1   9      268.57      289.26        4.80 o   0.9977E-03
 -12   1   9        2.08        4.39        0.50 o   0.5510E-01
 -11   1   9      315.03      321.60        4.26 o   0.8835E-03
 -10   1   9       55.31       57.01        1.77 o   0.3880E-01
  -9   1   9      106.56      122.99        2.05 o   0.5392E-02
  -8   1   9       27.32       24.55        1.87 o   0.5554E-01
  -7   1   9      155.72      172.37        2.28 o   0.2676E-02
  -6   1   9      171.09      193.32        2.27 o   0.2112E-02
  -5   1   9      106.36      102.07        1.71 o   0.9625E-02
  -4   1   9     2781.47     2705.53       18.41 o   0.6286E-04
  -3   1   9       11.63       19.21        0.79 o   0.5088E-01
  -2   1   9        0.97        0.47        0.08 o   0.5763E-01
  -1   1   9      194.01      171.90        2.88 o   0.2640E-02
   0   1   9     1384.33     1368.16       11.57 o   0.1280E-03
   1   1   9      173.25      188.32        2.52 o   0.2332E-02
   2   1   9      175.88      181.73        2.59 o   0.2576E-02
   3   1   9       62.37       53.40        1.51 o   0.3874E-01
   4   1   9       34.38       28.97        2.24 o   0.5219E-01
   5   1   9      379.21      348.23        4.08 o   0.7348E-03
   6   1   9       72.46       71.75        1.85 o   0.2447E-01
   7   1   9        6.33       12.34        0.64 o   0.5237E-01
   8   1   9        0.84        0.90        0.12 o   0.5796E-01
   9   1   9       20.55       25.21        1.96 o   0.5305E-01
  10   1   9       11.96        6.62        1.57 o   0.5198E-01
  11   1   9       14.36       15.06        2.04 o   0.5773E-01
  12   1   9       67.89       65.17        3.14 o   0.2838E-01
  13   1   9       11.06       13.52        2.07 o   0.5626E-01
  14   1   9       97.88       93.07        4.45 o   0.1194E-01
  15   1   9        4.65        6.86        1.29 o   0.5628E-01
 -16   2   9       44.63       57.22        2.86 o   0.3174E-01
 -15   2   9        1.46        0.25        0.56 o   0.5679E-01
 -14   2   9      203.74      181.70        4.72 o   0.2361E-02
 -13   2   9       48.37       69.94        2.92 o   0.1908E-01
 -12   2   9       49.16       59.69        2.81 o   0.3131E-01
 -11   2   9       50.70       52.66        2.59 o   0.4610E-01
 -10   2   9       62.51       60.08        2.21 o   0.3508E-01
  -9   2   9       -0.15        0.43        0.13 o   0.5776E-01
  -8   2   9        1.66        4.34        0.33 o   0.5491E-01
  -7   2   9        4.06        4.41        0.55 o   0.5791E-01
  -6   2   9     2007.34     2090.76       16.99 o   0.8028E-04
  -5   2   9      615.31      618.65        5.76 o   0.3346E-03
  -4   2   9      284.18      302.80        2.96 o   0.9395E-03
  -3   2   9       29.46       31.93        1.98 o   0.5606E-01
  -2   2   9       15.55       12.05        1.43 o   0.5447E-01
  -1   2   9      577.30      594.72        8.14 o   0.3625E-03
   0   2   9      846.39      786.53       11.98 o   0.2284E-03
   1   2   9      697.84      672.85        8.36 o   0.2903E-03
   2   2   9       57.44       56.51        1.90 o   0.4165E-01
   3   2   9        0.38        0.92        0.09 o   0.5768E-01
   4   2   9      429.39      391.57        5.35 o   0.6056E-03
   5   2   9      252.39      263.86        4.03 o   0.1244E-02
   6   2   9      123.05      151.29        2.74 o   0.3371E-02
   7   2   9        2.39        1.38        0.45 o   0.5674E-01
   8   2   9       53.60       46.72        2.19 o   0.4786E-01
   9   2   9       54.81       65.18        2.68 o   0.2563E-01
  10   2   9       58.63       68.84        2.86 o   0.2269E-01
  11   2   9      184.72      169.68        4.48 o   0.2824E-02
  12   2   9      165.39      162.41        4.66 o   0.3232E-02
  13   2   9       17.56       15.05        2.82 o   0.5500E-01
  14   2   9       -1.67        1.97        0.64 o   0.5772E-01
  15   2   9       10.89       14.06        2.15 o   0.5488E-01
 -16   3   9       59.92       61.94        3.87 o   0.3328E-01
 -15   3   9       75.06       59.10        4.87 o   0.2857E-01
 -14   3   9        1.17        0.04        0.69 o   0.5681E-01
 -13   3   9       26.99       23.91        4.42 o   0.5470E-01
 -12   3   9      102.71      118.64        4.31 o   0.6085E-02
 -11   3   9        0.44        0.71        0.21 o   0.5766E-01
 -10   3   9       21.18       22.36        2.41 o   0.5548E-01
  -9   3   9      133.99      126.97        3.19 o   0.5592E-02
  -8   3   9      145.02      136.98        3.24 o   0.4610E-02
  -7   3   9      141.59      137.21        3.26 o   0.4550E-02
  -6   3   9      113.25      100.30        3.29 o   0.9203E-02
  -5   3   9      601.86      578.64        8.10 o   0.3576E-03
  -4   3   9      600.38      547.99        8.80 o   0.3649E-03
  -3   3   9      334.82      314.22        5.88 o   0.8792E-03
  -2   3   9      563.60      546.62        9.02 o   0.3879E-03
  -1   3   9      168.22      124.14        4.18 o   0.4671E-02
   0   3   9        2.41        2.56        0.49 o   0.5789E-01
   1   3   9       85.81       90.76        3.13 o   0.1279E-01
   2   3   9      608.70      626.30        9.79 o   0.3147E-03
   3   3   9       38.98       36.82        4.19 o   0.5664E-01
   4   3   9        6.58        9.49        1.09 o   0.5448E-01
   5   3   9     1391.62     1427.07       16.83 o   0.1182E-03
   6   3   9        3.00        0.37        0.67 o   0.5546E-01
   7   3   9     1292.43     1241.20       13.20 o   0.1374E-03
   8   3   9      486.06      514.01        7.74 o   0.4167E-03
   9   3   9       29.06       23.02        4.19 o   0.5208E-01
  10   3   9        5.88        7.62        1.35 o   0.5555E-01
  11   3   9        7.46        6.78        1.58 o   0.5676E-01
  12   3   9      104.32      100.79        5.22 o   0.9932E-02
  13   3   9       -0.29        2.67        0.32 o   0.5534E-01
  14   3   9        3.07        3.28        2.09 o   0.5799E-01
 -15   4   9       31.82       24.10        7.70 o   0.4971E-01
 -14   4   9        1.76        3.08        1.02 o   0.5653E-01
 -13   4   9       39.65       32.16        7.78 o   0.4957E-01
 -12   4   9       -1.32        4.31        0.77 o   0.5466E-01
 -11   4   9        3.40        5.09        1.24 o   0.5610E-01
 -10   4   9      284.35      299.56        6.87 o   0.9817E-03
  -9   4   9       21.36       23.82        2.94 o   0.5572E-01
  -8   4   9        9.13       11.27        1.76 o   0.5535E-01
  -7   4   9      168.55      172.64        4.86 o   0.2911E-02
  -6   4   9       -1.05        0.34        0.36 o   0.5724E-01
  -5   4   9       29.67       28.83        3.83 o   0.5730E-01
  -4   4   9       34.76       35.70        4.10 o   0.5730E-01
  -3   4   9       31.87       35.44        3.73 o   0.5426E-01
  -2   4   9      142.22      150.38        4.31 o   0.3771E-02
  -1   4   9      134.10      133.25        4.08 o   0.4906E-02
   0   4   9      519.85      508.45       10.79 o   0.4309E-03
   1   4   9       -1.43        0.29        0.42 <   0.0000E+00
   2   4   9       22.06       21.82        2.98 o   0.5614E-01
   3   4   9      250.75      272.05        5.99 o   0.1096E-02
   4   4   9      211.13      218.32        5.61 o   0.1793E-02
   5   4   9       99.53       99.74        4.33 o   0.1041E-01
   6   4   9       87.13      106.41        4.27 o   0.9074E-02
   7   4   9       53.19       50.17        2.82 o   0.4757E-01
   8   4   9      181.28      193.26        5.12 o   0.2169E-02
   9   4   9       12.00        4.78        3.23 o   0.5041E-01
  10   4   9        6.15        6.73        1.84 o   0.5682E-01
  11   4   9       17.23       15.22        3.54 o   0.5530E-01
  12   4   9       96.46      104.26        5.23 o   0.8994E-02
  13   4   9        0.59        2.95        0.41 o   0.5545E-01
 -14   5   9       10.53        0.93        3.83 o   0.4804E-01
 -13   5   9       34.46       29.56        9.11 o   0.5300E-01
 -12   5   9       38.19       40.62        9.59 o   0.5547E-01
 -11   5   9       18.00       23.04        4.35 o   0.5219E-01
 -10   5   9        0.88        0.01        0.33 o   0.5708E-01
  -9   5   9        2.78        0.91        1.15 o   0.5619E-01
  -8   5   9      217.61      218.79        6.78 o   0.1779E-02
  -7   5   9       16.35       11.70        3.07 o   0.5282E-01
  -6   5   9      232.64      269.66        6.57 o   0.1086E-02
  -5   5   9        6.80        5.15        1.57 o   0.5604E-01
  -4   5   9       52.67       61.33        3.45 o   0.3106E-01
  -3   5   9       31.06       29.85        4.62 o   0.5495E-01
  -2   5   9      218.45      227.38        6.90 o   0.1652E-02
  -1   5   9       13.61       13.15        2.51 o   0.5762E-01
   0   5   9      334.47      329.81        8.60 o   0.8514E-03
   1   5   9       67.45       60.89        4.45 o   0.3143E-01
   2   5   9      172.65      185.58        6.07 o   0.2383E-02
   3   5   9      118.08      124.17        5.69 o   0.6055E-02
   4   5   9      308.14      321.19        8.59 o   0.8740E-03
   5   5   9       16.09       17.75        3.28 o   0.5683E-01
   6   5   9       47.26       48.55        4.19 o   0.5216E-01
   7   5   9       46.09       47.11        4.30 o   0.5486E-01
   8   5   9       59.26       62.84        5.43 o   0.2909E-01
   9   5   9       89.76      100.25        6.67 o   0.9235E-02
  10   5   9      158.46      159.86        8.38 o   0.3391E-02
  11   5   9        1.32        0.49        0.85 o   0.5708E-01
  12   5   9        2.49        2.54        1.41 o   0.5786E-01
 -12   6   9       26.56       17.68        7.31 o   0.4852E-01
 -11   6   9        0.88        0.04        0.39 o   0.5709E-01
 -10   6   9       20.19       16.88        4.50 o   0.5508E-01
  -9   6   9       36.58       32.28        7.11 o   0.5292E-01
  -8   6   9      175.87      158.11        6.53 o   0.3159E-02
  -7   6   9      264.68      255.31        7.72 o   0.1297E-02
  -6   6   9       -2.78        0.07        0.90 o   0.5506E-01
  -5   6   9       -1.61        0.31        0.72 o   0.5665E-01
  -4   6   9       13.02       13.33        2.59 o   0.5787E-01
  -3   6   9       78.42       79.07        4.37 o   0.1848E-01
  -2   6   9      240.10      221.94        7.67 o   0.1657E-02
  -1   6   9       72.43       74.15        4.97 o   0.2151E-01
   0   6   9        8.49        7.20        2.08 o   0.5701E-01
   1   6   9        7.46        3.35        1.86 o   0.5357E-01
   2   6   9       55.89       57.23        4.33 o   0.3998E-01
   3   6   9        5.71        4.99        1.64 o   0.5743E-01
   4   6   9      100.52      114.65        5.76 o   0.6159E-02
   5   6   9       71.11       82.83        5.29 o   0.1441E-01
   6   6   9        2.41        4.88        1.24 o   0.5560E-01
   7   6   9       14.92        7.36        4.17 o   0.5049E-01
   8   6   9        4.83       11.90        2.07 o   0.5050E-01
   9   6   9        1.98        6.16        1.32 o   0.5346E-01
  10   6   9       57.28       48.48        6.07 o   0.4444E-01
 -10   7   9        1.46        0.93        0.90 o   0.5758E-01
  -9   7   9       46.24       38.76        4.34 o   0.4963E-01
  -8   7   9       14.49        9.21        3.55 o   0.5277E-01
  -7   7   9       53.26       50.46        4.24 o   0.4685E-01
  -6   7   9        9.22        8.78        2.29 o   0.5700E-01
  -5   7   9      259.27      242.24        7.40 o   0.1395E-02
  -4   7   9       25.46       26.88        4.67 o   0.5677E-01
  -3   7   9       89.54       77.26        4.69 o   0.1734E-01
  -2   7   9      110.03      139.35        4.89 o   0.4049E-02
  -1   7   9        9.66        7.55        2.35 o   0.5604E-01
   0   7   9       -2.19        0.01        0.90 o   0.5563E-01
   1   7   9       89.98       89.68        5.14 o   0.1340E-01
   2   7   9        5.05        1.26        1.58 o   0.5406E-01
   3   7   9       11.85       13.07        2.90 o   0.5741E-01
   4   7   9        7.24       11.59        2.28 o   0.5358E-01
   5   7   9       16.46       16.90        4.00 o   0.5644E-01
   6   7   9       39.07       26.96        8.50 o   0.4606E-01
   7   7   9        0.66        0.25        0.45 o   0.5748E-01
   8   7   9       -0.44        2.64        0.45 o   0.5561E-01
  -6   8   9        1.17        1.61        0.75 o   0.5762E-01
  -5   8   9       20.92       29.91        4.49 o   0.4782E-01
  -4   8   9      169.29      153.98        6.22 o   0.3355E-02
  -3   8   9       16.83       13.80        3.49 o   0.5559E-01
  -2   8   9       10.83       12.16        2.37 o   0.5640E-01
  -1   8   9        3.51        1.68        1.42 o   0.5625E-01
   0   8   9       16.46       16.02        3.82 o   0.5736E-01
   1   8   9       53.99       52.70        4.52 o   0.4546E-01
   2   8   9       52.23       51.17        4.67 o   0.4737E-01
   3   8   9       43.89       35.15        8.69 o   0.4909E-01
   4   8   9        1.76        0.00        1.06 o   0.5611E-01
   5   8   9       29.85       26.29        7.18 o   0.5374E-01
 -17   0  10        2.93        4.85        1.28 o   0.5571E-01
 -16   0  10       34.38       34.74        6.60 o   0.5779E-01
 -15   0  10      142.99      156.27        5.21 o   0.3631E-02
 -14   0  10       -0.44        1.78        0.22 o   0.5646E-01
 -13   0  10       32.66       33.17        4.24 o   0.5729E-01
 -12   0  10       12.20        9.35        1.88 o   0.5430E-01
 -11   0  10      165.19      166.95        3.92 o   0.3208E-02
 -10   0  10       63.79       72.27        2.64 o   0.2152E-01
  -9   0  10      164.16      156.03        4.16 o   0.3476E-02
  -8   0  10      319.62      306.00        5.24 o   0.9627E-03
  -7   0  10       30.90       29.66        3.36 o   0.5681E-01
  -6   0  10     1784.15     1661.55       17.66 o   0.9553E-04
  -5   0  10      563.97      574.27        7.18 o   0.3690E-03
  -4   0  10     1379.67     1358.64       14.07 o   0.1283E-03
  -3   0  10        2.63        2.32        0.40 o   0.5784E-01
  -2   0  10       50.83       40.58        2.09 o   0.4801E-01
  -1   0  10      963.70      931.73       10.45 o   0.1928E-03
   0   0  10      551.24      562.26        6.96 o   0.3854E-03
   1   0  10     1787.15     1671.50       17.53 o   0.9469E-04
   2   0  10     3291.33     3107.02       30.17 o   0.5180E-04
   3   0  10      188.23      200.46        3.80 o   0.1835E-02
   4   0  10       -0.59        1.33        0.12 o   0.5672E-01
   5   0  10        6.29        4.36        0.84 o   0.5632E-01
   6   0  10      376.25      362.33        6.05 o   0.7272E-03
   7   0  10       15.88       16.73        1.97 o   0.5776E-01
   8   0  10        1.32        0.01        0.39 o   0.5658E-01
   9   0  10       45.36       60.69        2.59 o   0.2319E-01
  10   0  10       11.34        9.50        1.75 o   0.5568E-01
  11   0  10      115.88      130.95        4.69 o   0.5030E-02
  12   0  10       60.14       62.99        4.40 o   0.3180E-01
  13   0  10        2.34        4.10        1.02 o   0.5600E-01
  14   0  10        0.59        0.14        0.34 o   0.5755E-01
  15   0  10        7.17        4.05        2.07 o   0.5483E-01
 -16   1  10      163.16      151.53        4.39 o   0.3632E-02
 -15   1  10       21.19       27.86        2.74 o   0.5077E-01
 -14   1  10      113.62      129.51        3.51 o   0.4898E-02
 -13   1  10      112.68       94.22        3.49 o   0.1000E-01
 -12   1  10      133.94      128.01        3.46 o   0.5502E-02
 -11   1  10       -0.34        1.13        0.14 o   0.5728E-01
 -10   1  10       79.81       88.02        2.08 o   0.1235E-01
  -9   1  10      158.14      151.24        2.70 o   0.3765E-02
  -8   1  10      216.97      218.24        2.87 o   0.1839E-02
  -7   1  10      247.27      252.05        3.15 o   0.1301E-02
  -6   1  10      551.14      550.89        4.84 o   0.3895E-03
  -5   1  10     1309.13     1369.95        9.13 o   0.1237E-03
  -4   1  10     2402.80     2340.71       14.31 o   0.7238E-04
  -3   1  10       26.54       22.53        1.60 o   0.5388E-01
  -2   1  10      294.13      295.10        3.24 o   0.9747E-03
  -1   1  10       62.82       56.05        1.67 o   0.3802E-01
   0   1  10     3302.12     3130.42       22.58 o   0.5209E-04
   1   1  10      369.59      365.56        3.97 o   0.7111E-03
   2   1  10        5.13        4.30        0.45 o   0.5734E-01
   3   1  10      440.88      470.21        4.35 o   0.4597E-03
   4   1  10     1658.65     1503.95       11.90 o   0.1027E-03
   5   1  10      197.34      158.63        2.87 o   0.2840E-02
   6   1  10        2.30        1.22        0.33 o   0.5691E-01
   7   1  10      237.95      207.60        3.53 o   0.1772E-02
   8   1  10      424.34      439.51        5.10 o   0.5201E-03
   9   1  10       10.40       19.09        1.20 o   0.4929E-01
  10   1  10        2.26        0.01        0.55 o   0.5558E-01
  11   1  10       81.42       90.40        3.33 o   0.1300E-01
  12   1  10       34.38       27.84        4.30 o   0.5210E-01
  13   1  10        0.35        0.06        0.24 o   0.5774E-01
  14   1  10        3.07        1.50        1.01 o   0.5633E-01
 -16   2  10        3.80        4.02        1.02 o   0.5769E-01
 -15   2  10        1.39        2.87        0.56 o   0.5626E-01
 -14   2  10       10.32       13.28        1.78 o   0.5455E-01
 -13   2  10       77.58       75.90        3.88 o   0.2033E-01
 -12   2  10       12.64       11.94        2.10 o   0.5753E-01
 -11   2  10        3.29        1.55        0.78 o   0.5598E-01
 -10   2  10       18.28       25.95        1.72 o   0.4988E-01
  -9   2  10       74.06       76.00        2.24 o   0.1938E-01
  -8   2  10       22.08       18.62        1.94 o   0.5459E-01
  -7   2  10        2.02        3.59        0.34 o   0.5635E-01
  -6   2  10      135.90      136.52        2.48 o   0.4829E-02
  -5   2  10        8.60       12.47        0.79 o   0.5447E-01
  -4   2  10       17.46       12.50        1.38 o   0.5212E-01
  -3   2  10        4.83        3.73        0.46 o   0.5669E-01
  -2   2  10      498.59      470.35        5.24 o   0.4673E-03
  -1   2  10      136.79      146.89        2.45 o   0.3917E-02
   0   2  10       22.70       27.07        1.79 o   0.5168E-01
   1   2  10       81.37       75.90        1.98 o   0.1914E-01
   2   2  10      186.82      202.46        3.20 o   0.1824E-02
   3   2  10       41.16       35.17        3.19 o   0.5219E-01
   4   2  10      483.11      530.22        6.02 o   0.3874E-03
   5   2  10       10.53       13.89        1.17 o   0.5457E-01
   6   2  10       78.38       69.02        2.48 o   0.2281E-01
   7   2  10      565.71      570.77        6.43 o   0.3700E-03
   8   2  10        6.72        3.20        0.96 o   0.5477E-01
   9   2  10      233.15      225.29        5.17 o   0.1648E-02
  10   2  10        0.37        1.52        0.21 o   0.5692E-01
  11   2  10      189.01      188.19        4.94 o   0.2385E-02
  12   2  10        4.92        2.94        1.20 o   0.5547E-01
  13   2  10       23.18       20.22        3.65 o   0.5435E-01
  14   2  10       30.37       35.28        4.55 o   0.5386E-01
 -16   3  10        0.66        0.32        0.47 o   0.5766E-01
 -15   3  10       67.38       61.08        5.00 o   0.3189E-01
 -14   3  10        8.63        5.45        2.15 o   0.5468E-01
 -13   3  10        7.17       10.40        1.87 o   0.5448E-01
 -12   3  10        7.79        7.83        1.82 o   0.5795E-01
 -11   3  10        4.61        6.21        1.07 o   0.5596E-01
 -10   3  10       40.70       42.09        4.59 o   0.5619E-01
  -9   3  10      112.92      107.96        3.31 o   0.8183E-02
  -8   3  10      152.42      157.10        3.41 o   0.3441E-02
  -7   3  10        0.11        0.97        0.13 o   0.5690E-01
  -6   3  10       53.68       55.57        2.37 o   0.3952E-01
  -5   3  10      230.82      194.94        4.13 o   0.1977E-02
  -4   3  10      164.24      153.11        3.82 o   0.3464E-02
  -3   3  10      110.83      113.04        3.11 o   0.7850E-02
  -2   3  10        6.32        5.70        0.88 o   0.5697E-01
  -1   3  10        1.10        1.39        0.30 o   0.5770E-01
   0   3  10      247.45      230.19        5.68 o   0.1513E-02
   1   3  10      240.10      256.11        4.98 o   0.1259E-02
   2   3  10       74.88       81.56        3.06 o   0.1645E-01
   3   3  10        3.60        3.17        0.75 o   0.5750E-01
   4   3  10      126.27      117.95        3.34 o   0.6434E-02
   5   3  10        1.07        0.11        0.32 o   0.5691E-01
   6   3  10      644.37      664.95        8.06 o   0.2949E-03
   7   3  10        1.00        5.90        0.41 o   0.5245E-01
   8   3  10       72.95       74.81        3.80 o   0.2206E-01
   9   3  10      193.22      203.34        5.26 o   0.2011E-02
  10   3  10      112.92      118.52        4.67 o   0.6557E-02
  11   3  10       36.70       35.67        5.21 o   0.5693E-01
  12   3  10       37.46       34.49        6.70 o   0.5500E-01
  13   3  10       51.36       57.94        7.02 o   0.3517E-01
 -15   4  10        3.29        4.34        1.88 o   0.5640E-01
 -14   4  10       31.31       25.00        6.88 o   0.5180E-01
 -13   4  10       13.02       13.57        3.44 o   0.5667E-01
 -12   4  10       35.26       33.52        6.85 o   0.5571E-01
 -11   4  10       89.25       77.08        5.92 o   0.1699E-01
 -10   4  10       13.08        6.94        2.55 o   0.5192E-01
  -9   4  10       36.14       39.31        4.79 o   0.5256E-01
  -8   4  10       60.75       68.98        3.52 o   0.2308E-01
  -7   4  10      177.16      180.80        5.08 o   0.2670E-02
  -6   4  10        0.18        0.77        0.19 o   0.5739E-01
  -5   4  10       18.08       17.28        2.60 o   0.5800E-01
  -4   4  10       18.26       18.24        2.59 o   0.5721E-01
  -3   4  10        1.14        0.02        0.37 o   0.5683E-01
  -2   4  10      340.73      322.80        7.26 o   0.8481E-03
  -1   4  10      106.55      110.44        4.16 o   0.7392E-02
   0   4  10      881.07      918.42       13.34 o   0.1948E-03
   1   4  10        0.44        0.01        0.20 o   0.5754E-01
   2   4  10      542.75      540.69        9.71 o   0.4035E-03
   3   4  10       19.75       15.99        3.15 o   0.5430E-01
   4   4  10      614.08      679.11       10.83 o   0.2702E-03
   5   4  10      232.86      243.26        6.36 o   0.1397E-02
   6   4  10       11.59       10.01        2.00 o   0.5540E-01
   7   4  10      706.78      688.86       11.20 o   0.2848E-03
   8   4  10       87.93      106.74        5.87 o   0.7807E-02
   9   4  10       15.95       13.98        3.58 o   0.5635E-01
  10   4  10      106.96      110.45        5.78 o   0.7618E-02
  11   4  10        0.29        0.01        0.36 o   0.5770E-01
  12   4  10       -0.11        0.79        0.35 o   0.5722E-01
  13   4  10       17.78       10.53        5.66 o   0.5016E-01
 -13   5  10        2.85        3.11        1.84 o   0.5758E-01
 -12   5  10       43.16       36.49        9.40 o   0.5043E-01
 -11   5  10      446.55      426.48       11.53 o   0.5494E-03
 -10   5  10        2.34        1.21        1.22 o   0.5660E-01
  -9   5  10      270.53      279.55        8.40 o   0.1098E-02
  -8   5  10      244.05      249.71        7.63 o   0.1352E-02
  -7   5  10       92.62       90.47        5.09 o   0.1331E-01
  -6   5  10      187.32      196.10        6.25 o   0.2062E-02
  -5   5  10       30.29       29.18        5.08 o   0.5686E-01
  -4   5  10       11.63       12.00        2.22 o   0.5759E-01
  -3   5  10      310.77      301.24        7.61 o   0.9766E-03
  -2   5  10      203.23      223.65        6.89 o   0.1590E-02
  -1   5  10       20.92       19.98        3.92 o   0.5565E-01
   0   5  10      348.37      381.85        9.13 o   0.6255E-03
   1   5  10       25.46       29.72        4.83 o   0.5185E-01
   2   5  10      540.92      554.15       12.00 o   0.3797E-03
   3   5  10       -2.78        3.62        0.90 o   0.5775E-01
   4   5  10       49.31       57.51        4.27 o   0.3392E-01
   5   5  10      103.15      106.31        6.04 o   0.8662E-02
   6   5  10       16.02       18.22        4.13 o   0.5679E-01
   7   5  10       68.69       83.05        5.91 o   0.1416E-01
   8   5  10        3.29        0.44        1.62 o   0.5501E-01
   9   5  10       18.44       12.64        5.46 o   0.5238E-01
  10   5  10       12.29       11.46        4.11 o   0.5706E-01
  11   5  10        1.10        2.37        1.08 o   0.5659E-01
 -12   6  10       60.35       58.12        6.36 o   0.3689E-01
 -11   6  10        0.88        0.31        0.41 o   0.5733E-01
 -10   6  10       80.33       70.02        5.60 o   0.2166E-01
  -9   6  10       36.58       39.35        7.27 o   0.5460E-01
  -8   6  10       12.14       12.03        2.94 o   0.5741E-01
  -7   6  10        7.32        8.72        2.01 o   0.5672E-01
  -6   6  10       21.36       19.85        4.27 o   0.5688E-01
  -5   6  10      222.69      213.60        6.96 o   0.1782E-02
  -4   6  10       50.48       56.16        3.82 o   0.3682E-01
  -3   6  10      448.45      464.06        9.75 o   0.4898E-03
  -2   6  10       49.82       59.00        4.39 o   0.2980E-01
  -1   6  10      142.44      158.95        6.07 o   0.3180E-02
   0   6  10      202.35      188.43        7.34 o   0.2250E-02
   1   6  10      156.92      145.42        6.69 o   0.3948E-02
   2   6  10       35.77       44.34        7.01 o   0.4792E-01
   3   6  10        0.22        1.20        0.33 o   0.5689E-01
   4   6  10        0.22        0.00        0.35 o   0.5781E-01
   5   6  10        5.27        6.49        1.95 o   0.5684E-01
   6   6  10      105.13      127.92        6.67 o   0.4840E-02
   7   6  10       -1.32        0.38        1.02 o   0.5689E-01
   8   6  10       19.97       15.10        5.86 o   0.5276E-01
   9   6  10       30.07       31.52        7.97 o   0.5649E-01
  10   6  10       27.43       23.68        8.13 o   0.5414E-01
  -9   7  10       -0.15        0.80        0.36 o   0.5734E-01
  -8   7  10       -0.88        0.11        0.35 o   0.5714E-01
  -7   7  10       10.24        7.14        2.64 o   0.5471E-01
  -6   7  10        2.63        0.09        1.21 o   0.5525E-01
  -5   7  10      315.01      310.49        8.66 o   0.9481E-03
  -4   7  10       -0.29        0.00        0.35 o   0.5770E-01
  -3   7  10      103.59       99.81        5.29 o   0.9808E-02
  -2   7  10       31.46       31.78        5.59 o   0.5678E-01
  -1   7  10       79.89       87.76        5.14 o   0.1362E-01
   0   7  10       27.65       27.28        5.67 o   0.5748E-01
   1   7  10       84.28       83.12        5.60 o   0.1606E-01
   2   7  10        9.66        6.49        2.93 o   0.5450E-01
   3   7  10        5.05        2.19        1.79 o   0.5523E-01
   4   7  10       -1.98        0.91        0.99 o   0.5688E-01
   5   7  10        2.85        5.24        1.42 o   0.5547E-01
   6   7  10       38.63       34.45        9.07 o   0.5352E-01
   7   7  10        5.05        6.39        2.23 o   0.5676E-01
  -5   8  10       29.99       31.98        6.17 o   0.5593E-01
  -4   8  10        1.02        1.96        0.71 o   0.5676E-01
  -3   8  10       44.63       46.40        3.91 o   0.5465E-01
  -2   8  10        0.59        0.31        0.32 o   0.5776E-01
  -1   8  10        7.02        4.43        2.11 o   0.5532E-01
   0   8  10        0.44        0.65        0.39 o   0.5789E-01
   1   8  10       32.70       23.18        6.99 o   0.4793E-01
   2   8  10       17.56        9.68        4.34 o   0.4998E-01
   3   8  10       11.63       14.81        3.21 o   0.5533E-01
 -16   1  11        7.02        6.00        1.53 o   0.5663E-01
 -15   1  11        2.63        0.35        0.81 o   0.5548E-01
 -14   1  11        4.95        2.94        1.00 o   0.5569E-01
 -13   1  11        9.84        9.73        1.54 o   0.5740E-01
 -12   1  11       -0.44        2.44        0.18 o   0.5614E-01
 -11   1  11        7.57        2.91        1.04 o   0.5288E-01
 -10   1  11       50.09       47.37        2.06 o   0.5126E-01
  -9   1  11      260.56      260.70        3.68 o   0.1257E-02
  -8   1  11      119.32      139.75        2.30 o   0.4401E-02
  -7   1  11      121.92      132.31        2.13 o   0.4920E-02
  -6   1  11       44.44       48.18        1.53 o   0.4815E-01
  -5   1  11       11.72       15.04        0.89 o   0.5283E-01
  -4   1  11      291.19      321.72        3.25 o   0.8162E-03
  -3   1  11      603.28      595.53        5.12 o   0.3476E-03
  -2   1  11      698.02      682.40        5.69 o   0.2900E-03
  -1   1  11       65.23       48.62        1.56 o   0.3767E-01
   0   1  11       64.12       70.93        1.48 o   0.2032E-01
   1   1  11       47.11       40.93        1.46 o   0.5178E-01
   2   1  11        4.54        4.20        0.44 o   0.5795E-01
   3   1  11       36.58       29.82        2.57 o   0.5237E-01
   4   1  11        3.77        8.93        0.44 o   0.5149E-01
   5   1  11      143.97      151.22        2.51 o   0.3777E-02
   6   1  11      109.26      116.83        2.47 o   0.6018E-02
   7   1  11       33.20       29.61        2.84 o   0.5462E-01
   8   1  11      246.42      260.44        4.05 o   0.1206E-02
   9   1  11        3.90        8.78        0.79 o   0.5266E-01
  10   1  11      192.84      181.57        4.44 o   0.2491E-02
  11   1  11       17.56       21.46        2.47 o   0.5382E-01
  12   1  11       15.54       12.90        2.63 o   0.5490E-01
  13   1  11       36.52       32.43        5.47 o   0.5308E-01
  14   1  11       99.90       97.20        4.57 o   0.1087E-01
 -16   2  11       20.78       19.60        3.16 o   0.5632E-01
 -15   2  11        0.80        0.09        0.23 o   0.5724E-01
 -14   2  11      233.52      214.75        5.70 o   0.1732E-02
 -13   2  11        5.38        2.30        1.33 o   0.5485E-01
 -12   2  11      106.31       89.32        3.99 o   0.1165E-01
 -11   2  11       18.70       15.40        2.64 o   0.5456E-01
 -10   2  11      566.16      517.48        7.96 o   0.3974E-03
  -9   2  11       37.40       33.19        3.36 o   0.5378E-01
  -8   2  11      775.39      799.56        7.64 o   0.2398E-03
  -7   2  11      930.73      946.27        8.42 o   0.1928E-03
  -6   2  11      184.22      189.03        3.00 o   0.2395E-02
  -5   2  11      140.12      128.77        2.76 o   0.5123E-02
  -4   2  11       96.70       92.19        2.13 o   0.1272E-01
  -3   2  11      157.19      164.07        2.61 o   0.3085E-02
  -2   2  11        7.95       10.09        0.78 o   0.5535E-01
  -1   2  11        2.47        1.06        0.34 o   0.5622E-01
   0   2  11       78.63       94.21        2.20 o   0.1002E-01
   1   2  11      587.60      624.59        6.17 o   0.3100E-03
   2   2  11      355.76      371.95        4.90 o   0.6723E-03
   3   2  11      108.61      135.84        2.52 o   0.4257E-02
   4   2  11     1221.19     1244.99       11.14 o   0.1433E-03
   5   2  11       21.26       22.80        2.08 o   0.5482E-01
   6   2  11      582.87      513.53        6.53 o   0.3872E-03
   7   2  11        1.89        1.81        0.47 o   0.5766E-01
   8   2  11     1452.65     1428.27       15.36 o   0.1212E-03
   9   2  11       -2.72        5.09        0.74 <   0.0000E+00
  10   2  11      122.90      102.55        4.00 o   0.8085E-02
  11   2  11       11.68       11.02        2.19 o   0.5659E-01
  12   2  11       83.57       75.21        3.96 o   0.1858E-01
  13   2  11       -1.40        0.00        0.58 o   0.5649E-01
  14   2  11        2.02        1.67        0.83 o   0.5767E-01
 -15   3  11       21.22       35.26        4.39 o   0.4297E-01
 -14   3  11       12.73       11.92        2.95 o   0.5660E-01
 -13   3  11        6.00        4.05        1.64 o   0.5580E-01
 -12   3  11      104.03      107.20        4.46 o   0.8069E-02
 -11   3  11       64.45       72.61        3.38 o   0.2001E-01
 -10   3  11       16.53       17.64        2.52 o   0.5660E-01
  -9   3  11       45.02       43.75        2.51 o   0.5634E-01
  -8   3  11        1.54        0.56        0.42 o   0.5689E-01
  -7   3  11      112.75      119.77        3.03 o   0.5645E-02
  -6   3  11       15.64        9.98        1.67 o   0.5237E-01
  -5   3  11      202.08      208.88        3.72 o   0.1864E-02
  -4   3  11       29.08       31.51        2.69 o   0.5422E-01
  -3   3  11       46.97       42.30        2.14 o   0.5403E-01
  -2   3  11      635.71      623.41        7.75 o   0.3256E-03
  -1   3  11       50.84       46.42        2.35 o   0.5081E-01
   0   3  11      287.29      303.49        5.00 o   0.9749E-03
   1   3  11        3.51        5.74        0.59 o   0.5536E-01
   2   3  11       56.92       54.24        2.46 o   0.4171E-01
   3   3  11      297.38      337.44        5.25 o   0.7656E-03
   4   3  11      742.82      795.56        8.69 o   0.2290E-03
   5   3  11      159.09      169.48        3.67 o   0.2807E-02
   6   3  11     1061.61     1048.04       11.69 o   0.1722E-03
   7   3  11      322.48      343.75        6.03 o   0.7774E-03
   8   3  11       51.80       45.58        3.89 o   0.4986E-01
   9   3  11       29.19       33.89        4.68 o   0.5266E-01
  10   3  11        1.43        2.44        0.65 o   0.5677E-01
  11   3  11       25.60       35.09        4.98 o   0.4805E-01
  12   3  11        2.63        0.00        1.13 o   0.5516E-01
  13   3  11        0.88        2.40        0.60 o   0.5655E-01
 -14   4  11        4.83        4.93        1.98 o   0.5791E-01
 -13   4  11        9.22       14.61        2.67 o   0.5168E-01
 -12   4  11       28.53       19.57        5.37 o   0.4940E-01
 -11   4  11        9.80        6.59        2.82 o   0.5492E-01
 -10   4  11      117.31      129.69        6.02 o   0.5095E-02
  -9   4  11       12.99       16.50        2.43 o   0.5325E-01
  -8   4  11      250.05      269.51        5.60 o   0.1156E-02
  -7   4  11      311.82      311.78        7.01 o   0.9374E-03
  -6   4  11      103.85      120.22        4.31 o   0.6056E-02
  -5   4  11       22.65       24.97        3.26 o   0.5570E-01
  -4   4  11       31.06       29.47        5.05 o   0.5465E-01
  -3   4  11       18.00       18.37        2.62 o   0.5764E-01
  -2   4  11      165.15      180.59        5.13 o   0.2545E-02
  -1   4  11      347.86      356.18        7.55 o   0.7325E-03
   0   4  11        9.77        7.28        1.79 o   0.5486E-01
   1   4  11       36.87       38.12        5.16 o   0.5667E-01
   2   4  11      367.28      403.87        7.90 o   0.5959E-03
   3   4  11      678.06      685.37       11.76 o   0.2953E-03
   4   4  11       27.32       36.80        4.39 o   0.4801E-01
   5   4  11       38.74       41.89        6.03 o   0.5505E-01
   6   4  11      212.62      201.55        5.62 o   0.2058E-02
   7   4  11        1.32        3.32        0.77 o   0.5573E-01
   8   4  11       -2.63        0.03        1.37 o   0.5519E-01
   9   4  11       68.47       82.26        4.83 o   0.1566E-01
  10   4  11        7.02       10.93        2.25 o   0.5362E-01
  11   4  11       68.18       63.46        5.12 o   0.3071E-01
  12   4  11        0.00        4.88        0.35 o   0.5287E-01
 -13   5  11       20.63       18.57        6.17 o   0.5591E-01
 -12   5  11       89.84       78.40        6.35 o   0.1663E-01
 -11   5  11      168.99      160.06        7.57 o   0.3281E-02
 -10   5  11       73.16       90.56        5.47 o   0.1138E-01
  -9   5  11        6.73        5.70        2.13 o   0.5677E-01
  -8   5  11       26.92       29.09        5.45 o   0.5631E-01
  -7   5  11      182.16      195.52        6.69 o   0.2097E-02
  -6   5  11       42.58       40.58        7.52 o   0.5705E-01
  -5   5  11       19.09       17.53        3.57 o   0.5701E-01
  -4   5  11      111.71      102.62        5.31 o   0.8632E-02
  -3   5  11     1094.83     1105.44       16.86 o   0.1626E-03
  -2   5  11      202.50      181.54        7.35 o   0.2378E-02
  -1   5  11       41.99       40.53        7.71 o   0.5687E-01
   0   5  11      242.73      250.59        7.82 o   0.1301E-02
   1   5  11      269.51      270.83        8.45 o   0.1196E-02
   2   5  11      390.95      376.15       10.09 o   0.6768E-03
   3   5  11       11.85        7.59        2.84 o   0.5333E-01
   4   5  11      195.55      199.90        7.77 o   0.2097E-02
   5   5  11       87.79      100.92        6.21 o   0.9455E-02
   6   5  11       33.80       40.84        7.65 o   0.5071E-01
   7   5  11       16.02       20.74        4.32 o   0.5203E-01
   8   5  11       71.11       56.77        6.21 o   0.3162E-01
   9   5  11       12.29       14.40        4.28 o   0.5610E-01
  10   5  11       65.40       54.49        6.67 o   0.3609E-01
  11   5  11        4.39        4.77        2.36 o   0.5789E-01
 -11   6  11       -0.15        0.26        0.38 o   0.5778E-01
 -10   6  11       10.10       10.71        2.96 o   0.5748E-01
  -9   6  11        5.93        3.25        2.33 o   0.5493E-01
  -8   6  11       36.87       37.96        7.33 o   0.5748E-01
  -7   6  11       41.26       45.25        9.37 o   0.5179E-01
  -6   6  11       66.28       59.96        4.77 o   0.3275E-01
  -5   6  11      129.49      142.25        5.86 o   0.4290E-02
  -4   6  11       31.02       23.97        5.83 o   0.4995E-01
  -3   6  11       91.45       89.17        5.17 o   0.1359E-01
  -2   6  11        3.66        3.18        1.28 o   0.5745E-01
  -1   6  11       27.65       19.15        5.99 o   0.4949E-01
   0   6  11       18.22       16.26        4.20 o   0.5503E-01
   1   6  11        5.05        5.76        1.89 o   0.5755E-01
   2   6  11       20.85       20.67        4.71 o   0.5756E-01
   3   6  11       -0.66        0.80        0.37 o   0.5796E-01
   4   6  11       13.39       10.56        3.60 o   0.5447E-01
   5   6  11        2.41        2.99        1.24 o   0.5763E-01
   6   6  11       66.06       63.32        5.74 o   0.3050E-01
   7   6  11       78.13       72.85        6.53 o   0.2140E-01
   8   6  11       34.68       33.03        9.14 o   0.5610E-01
   9   6  11       24.58       18.20        7.20 o   0.5142E-01
  -9   7  11        8.93        7.05        2.68 o   0.5577E-01
  -8   7  11       35.26       33.07        7.33 o   0.5625E-01
  -7   7  11       40.09       36.21        8.11 o   0.5325E-01
  -6   7  11      192.70      166.93        7.21 o   0.2749E-02
  -5   7  11       32.34       25.45        6.43 o   0.4982E-01
  -4   7  11      130.95      123.62        6.04 o   0.5753E-02
  -3   7  11       11.27       16.89        2.86 o   0.5178E-01
  -2   7  11       27.80       26.81        5.25 o   0.5617E-01
  -1   7  11        0.44        1.69        0.38 o   0.5664E-01
   0   7  11        0.44        1.97        0.37 o   0.5606E-01
   1   7  11       15.80       18.13        3.92 o   0.5559E-01
   2   7  11       28.53       30.71        6.26 o   0.5662E-01
   3   7  11       18.66       27.01        4.47 o   0.5002E-01
   4   7  11       21.73       25.16        5.50 o   0.5409E-01
   5   7  11       -0.66        1.53        0.40 o   0.5723E-01
   6   7  11        2.41        0.09        1.40 o   0.5549E-01
   7   7  11        0.88        2.09        0.66 o   0.5625E-01
  -4   8  11       62.33       49.74        6.36 o   0.3999E-01
  -3   8  11        8.78        8.65        2.52 o   0.5790E-01
  -2   8  11       40.38       30.40        7.50 o   0.4707E-01
  -1   8  11        9.36        8.88        2.51 o   0.5749E-01
   0   8  11       55.53       50.89        4.98 o   0.4497E-01
   1   8  11       12.07        9.39        3.42 o   0.5491E-01
   2   8  11        9.88        8.31        3.10 o   0.5738E-01
 -16   0  12       17.56       13.85        3.97 o   0.5368E-01
 -15   0  12        4.50        8.66        1.39 o   0.5403E-01
 -14   0  12       56.45       76.07        3.24 o   0.1606E-01
 -13   0  12       38.08       47.87        5.65 o   0.4783E-01
 -12   0  12        4.39        4.04        1.09 o   0.5729E-01
 -11   0  12       87.17       78.85        3.43 o   0.1804E-01
 -10   0  12      296.58      303.02        5.36 o   0.9545E-03
  -9   0  12       12.11        5.99        1.75 o   0.5114E-01
  -8   0  12      653.94      562.02        9.39 o   0.3310E-03
  -7   0  12      142.22      137.36        3.85 o   0.4680E-02
  -6   0  12       -0.44        0.02        0.13 o   0.5766E-01
  -5   0  12       77.11       71.16        2.64 o   0.2247E-01
  -4   0  12     2045.03     1952.08       20.12 o   0.8352E-04
  -3   0  12      103.50      104.95        3.11 o   0.9441E-02
  -2   0  12      656.07      626.30        8.27 o   0.3162E-03
  -1   0  12     2573.15     2515.22       24.46 o   0.6811E-04
   0   0  12      411.73      382.17        6.12 o   0.6352E-03
   1   0  12      486.86      416.67        6.84 o   0.5180E-03
   2   0  12       -0.51        2.00        0.13 o   0.5597E-01
   3   0  12       48.28       54.18        2.28 o   0.3997E-01
   4   0  12      165.26      175.65        3.84 o   0.2570E-02
   5   0  12        5.78        4.52        0.90 o   0.5712E-01
   6   0  12      406.24      424.46        6.61 o   0.5486E-03
   7   0  12      113.69      122.39        3.64 o   0.5729E-02
   8   0  12      286.56      282.63        5.75 o   0.1101E-02
   9   0  12       50.26       51.20        3.35 o   0.4277E-01
  10   0  12      686.80      672.65       13.20 o   0.2952E-03
  11   0  12      169.14      144.46        6.35 o   0.3756E-02
  12   0  12       71.11       62.65        4.83 o   0.2891E-01
  13   0  12       80.91       70.84        5.19 o   0.2190E-01
 -16   1  12        5.52       14.54        1.24 o   0.4858E-01
 -15   1  12        8.34       13.59        1.65 o   0.5237E-01
 -14   1  12        6.40        5.77        1.20 o   0.5711E-01
 -13   1  12        0.38        0.30        0.20 o   0.5799E-01
 -12   1  12        1.57        2.22        0.49 o   0.5726E-01
 -11   1  12       39.57       43.10        4.20 o   0.5444E-01
 -10   1  12      157.36      167.75        3.41 o   0.2804E-02
  -9   1  12       91.25       98.93        2.58 o   0.9457E-02
  -8   1  12        2.95        4.64        0.44 o   0.5644E-01
  -7   1  12        7.42        6.57        0.77 o   0.5686E-01
  -6   1  12     1395.60     1428.11        9.93 o   0.1212E-03
  -5   1  12        0.57        0.40        0.10 o   0.5773E-01
  -4   1  12        1.89        1.80        0.27 o   0.5778E-01
  -3   1  12      332.65      342.18        3.60 o   0.8221E-03
  -2   1  12      414.50      443.07        4.11 o   0.4976E-03
  -1   1  12      242.52      225.44        3.06 o   0.1621E-02
   0   1  12       83.76       83.52        1.86 o   0.1478E-01
   1   1  12        8.82       12.80        0.75 o   0.5262E-01
   2   1  12       61.49       67.32        1.75 o   0.2301E-01
   3   1  12       13.33       12.60        1.18 o   0.5795E-01
   4   1  12      262.85      246.75        3.68 o   0.1356E-02
   5   1  12       69.23       86.39        2.14 o   0.1236E-01
   6   1  12       29.53       31.37        2.54 o   0.5576E-01
   7   1  12       73.96       87.44        2.48 o   0.1421E-01
   8   1  12       25.90       22.25        2.72 o   0.5517E-01
   9   1  12        0.44        1.34        0.20 o   0.5709E-01
  10   1  12      328.47      361.53        5.97 o   0.6941E-03
  11   1  12       -0.15        0.07        0.21 o   0.5790E-01
  12   1  12        0.26        1.65        0.26 o   0.5653E-01
  13   1  12        5.79        4.91        1.46 o   0.5706E-01
 -15   2  12       -1.10        0.53        0.50 o   0.5739E-01
 -14   2  12        0.97        0.07        0.27 o   0.5706E-01
 -13   2  12       26.34       29.69        4.03 o   0.5469E-01
 -12   2  12        5.27        5.19        1.19 o   0.5782E-01
 -11   2  12       10.18       13.08        1.81 o   0.5469E-01
 -10   2  12        9.13       11.39        1.56 o   0.5602E-01
  -9   2  12      344.42      339.49        5.93 o   0.8028E-03
  -8   2  12      855.37      913.73        8.32 o   0.1939E-03
  -7   2  12        0.04        1.04        0.13 o   0.5697E-01
  -6   2  12      140.07      155.54        2.99 o   0.3357E-02
  -5   2  12       14.00       13.02        1.44 o   0.5796E-01
  -4   2  12     1352.72     1355.96       11.80 o   0.1314E-03
  -3   2  12       41.52       39.41        3.25 o   0.5582E-01
  -2   2  12       38.23       34.64        3.05 o   0.5409E-01
  -1   2  12       86.28      102.65        2.27 o   0.8650E-02
   0   2  12       14.92       16.01        1.39 o   0.5697E-01
   1   2  12        2.39        1.16        0.42 o   0.5696E-01
   2   2  12      407.97      415.12        5.18 o   0.5795E-03
   3   2  12        2.39        0.94        0.44 o   0.5647E-01
   4   2  12       13.31       11.16        1.42 o   0.5504E-01
   5   2  12       30.55       35.21        2.88 o   0.5276E-01
   6   2  12      144.41      157.82        3.17 o   0.3140E-02
   7   2  12      462.71      457.53        7.18 o   0.5129E-03
   8   2  12      234.22      219.05        5.37 o   0.1718E-02
   9   2  12      103.33      103.72        4.13 o   0.9592E-02
  10   2  12       -1.23        0.02        0.49 o   0.5673E-01
  11   2  12       14.66       13.96        2.59 o   0.5653E-01
  12   2  12       29.85       22.26        4.56 o   0.4934E-01
  13   2  12        0.88        0.03        0.27 o   0.5707E-01
 -15   3  12        4.39        1.00        1.58 o   0.5438E-01
 -14   3  12        4.61        5.27        1.41 o   0.5713E-01
 -13   3  12        7.61        8.67        2.06 o   0.5677E-01
 -12   3  12      198.99      186.09        6.57 o   0.2321E-02
 -11   3  12        8.87        6.77        1.78 o   0.5588E-01
 -10   3  12       29.48       35.12        4.13 o   0.5246E-01
  -9   3  12       14.63       11.05        2.29 o   0.5345E-01
  -8   3  12      145.45      163.11        3.50 o   0.2983E-02
  -7   3  12        5.22        3.54        0.79 o   0.5629E-01
  -6   3  12       71.99       74.85        2.42 o   0.2106E-01
  -5   3  12        8.12        7.21        1.06 o   0.5711E-01
  -4   3  12        7.65        2.36        1.10 o   0.5236E-01
  -3   3  12       39.94       36.95        4.05 o   0.5455E-01
  -2   3  12       37.18       36.15        3.73 o   0.5783E-01
  -1   3  12       16.49       15.32        1.79 o   0.5575E-01
   0   3  12      116.63      115.58        3.11 o   0.7204E-02
   1   3  12      107.92      114.60        3.09 o   0.7075E-02
   2   3  12      151.65      156.94        3.30 o   0.3530E-02
   3   3  12       47.63       43.35        2.23 o   0.5181E-01
   4   3  12        2.63        2.90        0.61 o   0.5801E-01
   5   3  12      200.47      200.03        4.32 o   0.2132E-02
   6   3  12      123.56      129.42        4.15 o   0.5816E-02
   7   3  12       58.93       68.61        3.56 o   0.2334E-01
   8   3  12       17.78       22.64        3.12 o   0.5236E-01
   9   3  12       24.91       22.28        4.03 o   0.5519E-01
  10   3  12        7.46        9.39        1.91 o   0.5668E-01
  11   3  12       60.43       59.65        4.49 o   0.3665E-01
  12   3  12       19.75       20.06        4.25 o   0.5770E-01
 -14   4  12       52.67       46.26        5.76 o   0.4901E-01
 -13   4  12        6.00        6.20        2.19 o   0.5760E-01
 -12   4  12        4.94        2.07        1.63 o   0.5508E-01
 -11   4  12       98.43       87.31        5.28 o   0.1306E-01
 -10   4  12      274.19      266.32        8.97 o   0.1192E-02
  -9   4  12       39.83       43.50        7.26 o   0.5421E-01
  -8   4  12       10.89        9.50        2.14 o   0.5629E-01
  -7   4  12       77.52       88.43        4.08 o   0.1268E-01
  -6   4  12      125.89      153.79        4.83 o   0.3022E-02
  -5   4  12       33.97       40.01        5.04 o   0.5253E-01
  -4   4  12       15.36       15.13        2.49 o   0.5793E-01
  -3   4  12       55.39       58.53        3.25 o   0.3241E-01
  -2   4  12       86.21       93.74        3.93 o   0.1058E-01
  -1   4  12       62.88       55.25        3.77 o   0.3666E-01
   0   4  12      860.00      855.34       13.94 o   0.2211E-03
   1   4  12      292.01      290.33        7.22 o   0.1047E-02
   2   4  12       69.13       73.41        4.00 o   0.2415E-01
   3   4  12        4.94        4.96        1.29 o   0.5772E-01
   4   4  12       66.17       65.30        4.22 o   0.2942E-01
   5   4  12       -1.17        0.03        0.64 o   0.5678E-01
   6   4  12       16.53       24.25        3.55 o   0.4969E-01
   7   4  12       20.63       28.74        5.53 o   0.4920E-01
   8   4  12        3.07        2.75        1.26 o   0.5749E-01
   9   4  12      115.73      109.45        6.33 o   0.7679E-02
  10   4  12        4.68        7.05        1.84 o   0.5510E-01
  11   4  12       22.09       14.49        5.17 o   0.4992E-01
 -12   5  12       27.07       31.39        6.77 o   0.5354E-01
 -11   5  12        2.49        1.66        1.41 o   0.5702E-01
 -10   5  12       37.16       22.13        7.96 o   0.4316E-01
  -9   5  12       20.34       20.31        4.99 o   0.5764E-01
  -8   5  12       85.81       95.25        7.00 o   0.1107E-01
  -7   5  12      287.65      294.46        8.72 o   0.1028E-02
  -6   5  12       47.30       53.50        3.60 o   0.4080E-01
  -5   5  12        5.56        6.70        1.75 o   0.5623E-01
  -4   5  12      206.74      198.06        7.12 o   0.2065E-02
  -3   5  12      172.21      191.59        6.36 o   0.2206E-02
  -2   5  12      147.81      158.92        5.74 o   0.3174E-02
  -1   5  12       11.71       12.71        2.90 o   0.5743E-01
   0   5  12      304.19      301.96        9.63 o   0.1002E-02
   1   5  12       -0.22        0.09        0.36 o   0.5783E-01
   2   5  12       85.59       85.09        8.34 o   0.1508E-01
   3   5  12        4.17        4.42        1.63 o   0.5789E-01
   4   5  12      100.81      125.87        5.07 o   0.4769E-02
   5   5  12       -2.41        0.12        1.16 o   0.5548E-01
   6   5  12       26.34       19.96        6.50 o   0.5023E-01
   7   5  12       48.94       50.01        5.43 o   0.4849E-01
   8   5  12        8.56        5.41        3.43 o   0.5426E-01
   9   5  12       16.90       15.95        5.41 o   0.5682E-01
  10   5  12        9.88        4.75        4.12 o   0.5294E-01
 -11   6  12       13.17        6.67        3.99 o   0.5084E-01
 -10   6  12       33.21       33.12        7.24 o   0.5720E-01
  -9   6  12       10.97       11.24        3.21 o   0.5799E-01
  -8   6  12       28.68       22.01        6.15 o   0.5108E-01
  -7   6  12        0.00        4.57        0.35 o   0.5315E-01
  -6   6  12       25.02       34.23        5.27 o   0.4815E-01
  -5   6  12       19.31       15.99        4.16 o   0.5325E-01
  -4   6  12       38.33       44.01        7.31 o   0.5126E-01
  -3   6  12       15.80       18.25        3.56 o   0.5526E-01
  -2   6  12        9.07        9.41        2.38 o   0.5774E-01
  -1   6  12      160.43      169.96        7.00 o   0.2977E-02
   0   6  12       27.21       28.06        6.11 o   0.5737E-01
   1   6  12       79.67       85.46        5.91 o   0.1444E-01
   2   6  12       88.89       96.31        6.05 o   0.1011E-01
   3   6  12       38.85       40.61        8.51 o   0.5636E-01
   4   6  12       14.05       16.67        4.04 o   0.5504E-01
   5   6  12       36.21       32.12        8.74 o   0.5424E-01
   6   6  12      109.74      111.83        7.45 o   0.7468E-02
   7   6  12        8.56        4.77        3.16 o   0.5411E-01
   8   6  12        7.24        0.93        2.90 o   0.5121E-01
  -8   7  12       -1.90        0.54        0.99 o   0.5655E-01
  -7   7  12        6.15        5.19        2.09 o   0.5726E-01
  -6   7  12       68.18       57.92        5.12 o   0.3309E-01
  -5   7  12        2.49        0.44        1.18 o   0.5571E-01
  -4   7  12        7.17        6.50        2.19 o   0.5746E-01
  -3   7  12        0.88        2.15        0.36 o   0.5621E-01
  -2   7  12       11.71       12.10        2.98 o   0.5694E-01
  -1   7  12       -1.76        0.01        0.93 o   0.5612E-01
   0   7  12       80.98       88.61        5.91 o   0.1300E-01
   1   7  12        1.76        3.03        1.12 o   0.5650E-01
   2   7  12        2.19        1.02        1.25 o   0.5654E-01
   3   7  12       -0.22        0.03        0.42 o   0.5781E-01
   4   7  12       42.36       40.59        9.76 o   0.5651E-01
   5   7  12       13.17        8.97        4.25 o   0.5289E-01
 -15   1  13       57.57       54.48        3.25 o   0.4163E-01
 -14   1  13        6.33        4.95        1.26 o   0.5682E-01
 -13   1  13       95.19      107.12        3.42 o   0.7868E-02
 -12   1  13       24.27       24.44        2.98 o   0.5775E-01
 -11   1  13       47.19       54.14        2.61 o   0.3909E-01
 -10   1  13       24.96       22.87        2.91 o   0.5635E-01
  -9   1  13      481.68      468.13        6.24 o   0.4875E-03
  -8   1  13      255.17      244.10        4.04 o   0.1398E-02
  -7   1  13      104.42      104.32        2.50 o   0.9371E-02
  -6   1  13        1.08        1.50        0.25 o   0.5767E-01
  -5   1  13        7.10        7.84        0.82 o   0.5723E-01
  -4   1  13      315.86      325.01        3.82 o   0.8629E-03
  -3   1  13       41.43       44.51        2.88 o   0.5399E-01
  -2   1  13       -0.27        0.00        0.09 o   0.5772E-01
  -1   1  13      716.15      751.12        6.13 o   0.2497E-03
   0   1  13      460.53      455.45        4.96 o   0.5103E-03
   1   1  13       -1.21        0.43        0.23 <   0.0000E+00
   2   1  13      154.91      143.69        2.76 o   0.4104E-02
   3   1  13      431.04      444.85        4.98 o   0.5279E-03
   4   1  13        7.10        4.21        0.84 o   0.5478E-01
   5   1  13       61.53       77.18        2.13 o   0.1509E-01
   6   1  13      139.54      140.95        3.11 o   0.4630E-02
   7   1  13       47.60       44.35        2.31 o   0.5409E-01
   8   1  13      102.64      111.54        3.52 o   0.7609E-02
   9   1  13        6.00        6.75        1.20 o   0.5709E-01
  10   1  13       18.66       17.00        2.59 o   0.5568E-01
  11   1  13       88.32       88.67        4.17 o   0.1356E-01
  12   1  13       98.06      120.57        4.45 o   0.6065E-02
  13   1  13       41.26       42.71        6.36 o   0.5595E-01
 -15   2  13       27.07       19.60        3.92 o   0.5006E-01
 -14   2  13       57.94       59.34        3.46 o   0.3578E-01
 -13   2  13       35.77       43.75        5.38 o   0.5024E-01
 -12   2  13       18.66        7.91        3.17 o   0.4694E-01
 -11   2  13      230.01      237.38        5.46 o   0.1522E-02
 -10   2  13       74.71       80.01        3.49 o   0.1637E-01
  -9   2  13      243.61      264.71        5.26 o   0.1193E-02
  -8   2  13       68.04       82.79        2.60 o   0.1401E-01
  -7   2  13        4.04        3.40        0.68 o   0.5724E-01
  -6   2  13        5.57        2.90        0.78 o   0.5448E-01
  -5   2  13       18.09       18.40        1.83 o   0.5712E-01
  -4   2  13      477.67      506.42        5.79 o   0.4285E-03
  -3   2  13        6.58        6.75        0.84 o   0.5783E-01
  -2   2  13       24.76       24.03        2.18 o   0.5781E-01
  -1   2  13      120.61      112.50        2.68 o   0.7278E-02
   0   2  13      123.25      123.40        2.73 o   0.6277E-02
   1   2  13        2.98        4.54        0.50 o   0.5655E-01
   2   2  13        3.37        5.89        0.53 o   0.5503E-01
   3   2  13       90.28       89.74        2.78 o   0.1308E-01
   4   2  13       89.37       85.69        2.71 o   0.1477E-01
   5   2  13        3.07        0.54        0.63 o   0.5514E-01
   6   2  13       33.49       49.29        4.14 o   0.3586E-01
   7   2  13      411.20      408.20        7.19 o   0.6081E-03
   8   2  13       18.08       14.16        2.80 o   0.5352E-01
   9   2  13       22.93       22.44        3.71 o   0.5747E-01
  10   2  13       -1.05        2.06        0.51 o   0.5714E-01
  11   2  13       44.16       31.38        3.16 o   0.4550E-01
  12   2  13        2.46        0.03        0.86 o   0.5540E-01
 -14   3  13       -0.29        2.00        0.33 o   0.5622E-01
 -13   3  13       41.41       47.02        7.48 o   0.4998E-01
 -12   3  13       89.25       91.54        4.95 o   0.1297E-01
 -11   3  13      249.47      274.17        7.26 o   0.1088E-02
 -10   3  13       23.97       25.50        3.69 o   0.5667E-01
  -9   3  13       98.69      104.74        4.00 o   0.9611E-02
  -8   3  13        0.37        0.11        0.22 o   0.5772E-01
  -7   3  13       46.09       50.26        2.54 o   0.4639E-01
  -6   3  13        3.24        4.18        0.64 o   0.5684E-01
  -5   3  13      278.56      292.00        4.72 o   0.1034E-02
  -4   3  13       -0.38        0.34        0.15 o   0.5796E-01
  -3   3  13        6.04        5.05        0.85 o   0.5673E-01
  -2   3  13      482.78      476.04        6.32 o   0.4794E-03
  -1   3  13        2.25        2.74        0.46 o   0.5747E-01
   0   3  13       35.99       37.13        3.59 o   0.5601E-01
   1   3  13      124.28      117.05        3.23 o   0.6509E-02
   2   3  13      672.02      648.87        8.10 o   0.3049E-03
   3   3  13      484.81      463.44        6.68 o   0.4892E-03
   4   3  13      585.92      561.43        8.24 o   0.3686E-03
   5   3  13      948.70     1011.09       11.92 o   0.1737E-03
   6   3  13      158.24      148.64        5.20 o   0.3777E-02
   7   3  13       26.67       27.32        4.17 o   0.5763E-01
   8   3  13        1.65        2.12        0.70 o   0.5734E-01
   9   3  13       33.94       38.47        6.08 o   0.5392E-01
  10   3  13       27.21       27.44        5.28 o   0.5760E-01
  11   3  13        4.83        0.86        1.57 o   0.5354E-01
  12   3  13        9.22        7.40        2.49 o   0.5674E-01
 -13   4  13        4.39        2.26        2.16 o   0.5586E-01
 -12   4  13       13.94       13.88        3.35 o   0.5762E-01
 -11   4  13       47.08       48.97        4.03 o   0.5193E-01
 -10   4  13       14.78       10.36        3.85 o   0.5357E-01
  -9   4  13      142.95      121.71        6.88 o   0.5560E-02
  -8   4  13       34.68       35.03        6.68 o   0.5608E-01
  -7   4  13      318.23      338.31        6.57 o   0.7874E-03
  -6   4  13      168.11      190.18        4.67 o   0.2114E-02
  -5   4  13       82.61       80.09        4.08 o   0.1735E-01
  -4   4  13       16.42       12.32        2.78 o   0.5453E-01
  -3   4  13      177.07      187.36        5.26 o   0.2224E-02
  -2   4  13      150.12      179.65        4.87 o   0.2275E-02
  -1   4  13      110.17      115.78        5.06 o   0.7304E-02
   0   4  13      375.95      347.84        8.52 o   0.7370E-03
   1   4  13       69.35       73.24        4.29 o   0.2139E-01
   2   4  13      373.54      398.77        8.64 o   0.6061E-03
   3   4  13      225.84      238.06        6.10 o   0.1575E-02
   4   4  13       70.23       65.73        4.76 o   0.2751E-01
   5   4  13       22.61       28.16        5.57 o   0.5258E-01
   6   4  13       -1.98        0.12        1.25 o   0.5612E-01
   7   4  13       -1.46        0.17        0.81 o   0.5652E-01
   8   4  13       24.73       24.42        5.46 o   0.5734E-01
   9   4  13       48.72       37.34        4.67 o   0.4666E-01
  10   4  13       23.85       22.14        5.68 o   0.5470E-01
  11   4  13       29.19       22.44        8.17 o   0.5048E-01
 -12   5  13        8.49        5.56        2.98 o   0.5470E-01
 -11   5  13        9.95       13.81        3.31 o   0.5349E-01
 -10   5  13       11.85        5.67        3.43 o   0.5123E-01
  -9   5  13       18.73       16.04        4.67 o   0.5530E-01
  -8   5  13      101.25      116.44        6.19 o   0.6736E-02
  -7   5  13       19.02       22.60        4.68 o   0.5485E-01
  -6   5  13       10.53        5.53        2.90 o   0.5244E-01
  -5   5  13        4.54        1.54        1.52 o   0.5496E-01
  -4   5  13      213.00      206.38        6.29 o   0.1968E-02
  -3   5  13        9.33        5.80        2.09 o   0.5433E-01
  -2   5  13       29.85       30.35        5.88 o   0.5706E-01
  -1   5  13        8.78        5.21        2.51 o   0.5376E-01
   0   5  13       18.66       15.26        4.66 o   0.5466E-01
   1   5  13       17.70       12.86        3.46 o   0.5270E-01
   2   5  13        1.17        1.18        0.64 o   0.5759E-01
   3   5  13        1.32        1.20        0.86 o   0.5794E-01
   4   5  13       23.26       21.64        5.65 o   0.5650E-01
   5   5  13       15.80        9.09        4.47 o   0.5057E-01
   6   5  13       37.53       30.83        9.20 o   0.5049E-01
   7   5  13       73.74       76.80        6.67 o   0.1975E-01
   8   5  13        1.54        0.24        1.23 o   0.5673E-01
   9   5  13      108.20       96.05        8.23 o   0.1013E-01
 -10   6  13       24.14       21.24        6.04 o   0.5465E-01
  -9   6  13       -1.46        0.67        0.90 o   0.5722E-01
  -8   6  13       20.63       20.45        4.89 o   0.5774E-01
  -7   6  13       23.41       20.52        5.34 o   0.5566E-01
  -6   6  13       35.12       26.38        7.44 o   0.4840E-01
  -5   6  13        6.58        7.87        2.18 o   0.5714E-01
  -4   6  13        1.61        2.36        0.91 o   0.5772E-01
  -3   6  13       41.26       34.91        7.72 o   0.5132E-01
  -2   6  13      148.07      174.32        6.54 o   0.2611E-02
  -1   6  13      106.00      108.39        6.84 o   0.8397E-02
   0   6  13        8.56       15.87        2.91 o   0.5001E-01
   1   6  13      240.76      232.87        9.17 o   0.1546E-02
   2   6  13      310.55      294.45       10.56 o   0.1004E-02
   3   6  13       23.70       38.45        6.16 o   0.4455E-01
   4   6  13        1.98        5.93        1.25 o   0.5417E-01
   5   6  13        3.29        3.82        1.79 o   0.5739E-01
   6   6  13        4.17        1.28        2.10 o   0.5495E-01
   7   6  13       10.32        3.87        3.91 o   0.5141E-01
  -7   7  13       41.41       45.20        8.89 o   0.5313E-01
  -6   7  13       -1.32        0.08        0.88 o   0.5664E-01
  -5   7  13        1.17        3.24        0.80 o   0.5623E-01
  -4   7  13        4.68        5.44        1.72 o   0.5740E-01
  -3   7  13        6.58        8.63        2.18 o   0.5547E-01
  -2   7  13       -0.29        0.04        0.36 o   0.5776E-01
  -1   7  13        2.19        2.09        1.26 o   0.5763E-01
   0   7  13       86.47       69.47        6.69 o   0.1971E-01
   1   7  13       16.02       10.40        4.52 o   0.5227E-01
   2   7  13        1.98        0.92        1.19 o   0.5698E-01
   3   7  13       11.41        9.42        3.98 o   0.5627E-01
   4   7  13       12.73        8.59        4.01 o   0.5354E-01
 -15   0  14       95.47      100.93        4.97 o   0.9169E-02
 -14   0  14       22.39       22.81        4.71 o   0.5737E-01
 -13   0  14        1.65        5.44        0.75 o   0.5377E-01
 -12   0  14      256.12      251.46        6.41 o   0.1347E-02
 -11   0  14       40.05       43.27        5.80 o   0.5383E-01
 -10   0  14      684.31      695.40       13.11 o   0.2826E-03
  -9   0  14       72.97       73.15        3.74 o   0.2280E-01
  -8   0  14      317.97      315.94        6.29 o   0.9104E-03
  -7   0  14      183.30      193.59        4.64 o   0.2228E-02
  -6   0  14     1132.82     1146.03       14.00 o   0.1541E-03
  -5   0  14      198.11      187.27        4.31 o   0.2329E-02
  -4   0  14       77.91       86.53        2.92 o   0.1392E-01
  -3   0  14       67.51       73.08        2.91 o   0.2006E-01
  -2   0  14       49.38       53.49        2.40 o   0.3358E-01
  -1   0  14      111.05      108.61        3.15 o   0.8267E-02
   0   0  14      208.86      194.76        4.42 o   0.2184E-02
   1   0  14      379.54      383.88        6.22 o   0.6692E-03
   2   0  14       88.81       74.67        3.16 o   0.1679E-01
   3   0  14        7.97        8.16        1.18 o   0.5732E-01
   4   0  14      100.01      124.83        3.37 o   0.5632E-02
   5   0  14      103.81       96.74        3.54 o   0.1054E-01
   6   0  14      564.33      628.04        8.60 o   0.2981E-03
   7   0  14      425.99      458.02        8.29 o   0.4720E-03
   8   0  14       31.16       27.73        5.58 o   0.5347E-01
   9   0  14      100.52      109.46        5.26 o   0.8022E-02
  10   0  14       14.63       18.30        3.14 o   0.5378E-01
  11   0  14      188.75      176.50        6.85 o   0.2622E-02
  12   0  14       16.24        9.77        3.62 o   0.5073E-01
 -15   1  14        8.93        2.91        1.79 o   0.5126E-01
 -14   1  14       92.32       91.70        3.93 o   0.1280E-01
 -13   1  14        7.35        4.29        1.27 o   0.5438E-01
 -12   1  14      159.15      140.03        4.01 o   0.4065E-02
 -11   1  14       11.12       10.05        1.82 o   0.5666E-01
 -10   1  14        3.73        0.81        0.88 o   0.5478E-01
  -9   1  14       38.94       34.30        4.26 o   0.5240E-01
  -8   1  14     1029.43     1017.98       10.38 o   0.1785E-03
  -7   1  14      774.20      778.04        7.98 o   0.2516E-03
  -6   1  14       60.37       59.94        2.05 o   0.3660E-01
  -5   1  14        5.27        7.55        0.65 o   0.5578E-01
  -4   1  14       23.53       22.33        2.04 o   0.5713E-01
  -3   1  14       23.78       21.15        1.99 o   0.5402E-01
  -2   1  14       22.98       24.22        1.93 o   0.5712E-01
  -1   1  14      117.76      111.94        2.45 o   0.7638E-02
   0   1  14       30.17       36.60        2.45 o   0.5110E-01
   1   1  14        0.44        0.97        0.12 o   0.5703E-01
   2   1  14       52.23       57.19        1.92 o   0.3598E-01
   3   1  14       97.12      121.09        2.41 o   0.5365E-02
   4   1  14      589.14      577.14        6.33 o   0.3627E-03
   5   1  14       18.66       14.26        1.97 o   0.5194E-01
   6   1  14      146.80      140.88        3.51 o   0.4357E-02
   7   1  14        4.76        8.63        0.97 o   0.5326E-01
   8   1  14      185.31      169.02        4.47 o   0.2833E-02
   9   1  14       38.92       36.36        4.75 o   0.5444E-01
  10   1  14        8.63        4.30        1.55 o   0.5279E-01
  11   1  14       10.89        4.52        2.19 o   0.5128E-01
  12   1  14        0.35        3.43        0.27 o   0.5483E-01
 -14   2  14        4.13        5.04        1.20 o   0.5740E-01
 -13   2  14      158.68      148.78        5.15 o   0.3764E-02
 -12   2  14        3.95        7.29        1.16 o   0.5421E-01
 -11   2  14       21.84       19.57        3.51 o   0.5596E-01
 -10   2  14      136.60      136.58        4.35 o   0.4893E-02
  -9   2  14       15.71       12.96        2.38 o   0.5495E-01
  -8   2  14       48.22       49.33        2.39 o   0.4973E-01
  -7   2  14      104.53      110.52        3.48 o   0.7518E-02
  -6   2  14       59.21       58.03        2.25 o   0.3846E-01
  -5   2  14      180.89      178.07        3.38 o   0.2633E-02
  -4   2  14      239.97      257.48        3.85 o   0.1251E-02
  -3   2  14      649.37      656.72        6.85 o   0.3038E-03
  -2   2  14       35.82       36.23        3.21 o   0.5755E-01
  -1   2  14      419.06      438.21        5.25 o   0.5249E-03
   0   2  14       37.66       38.75        3.35 o   0.5723E-01
   1   2  14      792.55      842.41        7.95 o   0.2120E-03
   2   2  14       96.08       98.53        2.76 o   0.1118E-01
   3   2  14      293.87      307.26        4.45 o   0.9292E-03
   4   2  14      110.76      120.09        4.01 o   0.6054E-02
   5   2  14      205.93      222.83        4.63 o   0.1712E-02
   6   2  14      361.62      363.60        6.58 o   0.7169E-03
   7   2  14       -3.86        0.39        0.80 <   0.0000E+00
   8   2  14       82.41       93.62        3.95 o   0.1082E-01
   9   2  14       84.39       87.84        4.16 o   0.1535E-01
  10   2  14      113.07       95.17        4.28 o   0.9888E-02
  11   2  14        0.79        0.33        0.26 o   0.5740E-01
  12   2  14        5.18        5.82        1.36 o   0.5756E-01
 -14   3  14        3.80        5.08        1.45 o   0.5691E-01
 -13   3  14       38.74       35.64        6.46 o   0.5479E-01
 -12   3  14       18.55       18.77        3.61 o   0.5776E-01
 -11   3  14       31.02       31.09        5.75 o   0.5752E-01
 -10   3  14       -2.93        0.55        0.97 o   0.5544E-01
  -9   3  14       35.41       34.24        4.91 o   0.5777E-01
  -8   3  14       12.66        9.02        2.13 o   0.5425E-01
  -7   3  14       65.04       67.48        3.34 o   0.2696E-01
  -6   3  14      299.04      303.88        5.51 o   0.9751E-03
  -5   3  14       -1.44        0.16        0.43 <   0.0000E+00
  -4   3  14        0.60        0.13        0.16 o   0.5757E-01
  -3   3  14       11.36       11.41        1.48 o   0.5734E-01
  -2   3  14      731.99      756.92        8.57 o   0.2501E-03
  -1   3  14       89.36       86.34        3.23 o   0.1461E-01
   0   3  14      164.99      178.95        3.65 o   0.2593E-02
   1   3  14      153.90      171.49        3.64 o   0.2675E-02
   2   3  14      787.09      836.12        9.85 o   0.2130E-03
   3   3  14       16.62       17.50        2.43 o   0.5695E-01
   4   3  14      292.25      304.14        6.46 o   0.9705E-03
   5   3  14      322.45      334.71        6.85 o   0.8161E-03
   6   3  14       57.17       57.90        3.62 o   0.3617E-01
   7   3  14       20.85       18.38        3.62 o   0.5441E-01
   8   3  14        2.78        2.15        1.15 o   0.5754E-01
   9   3  14       62.77       54.68        4.48 o   0.3768E-01
  10   3  14        4.97        2.28        1.76 o   0.5531E-01
  11   3  14        6.73        5.48        2.04 o   0.5653E-01
 -13   4  14        6.58        1.44        2.90 o   0.5240E-01
 -12   4  14       17.41       15.37        4.15 o   0.5650E-01
 -11   4  14       12.51       12.84        3.02 o   0.5776E-01
 -10   4  14       10.10        3.68        2.54 o   0.5076E-01
  -9   4  14      161.38      170.52        7.36 o   0.2880E-02
  -8   4  14       75.35       69.95        5.68 o   0.2300E-01
  -7   4  14        1.76        6.27        1.02 o   0.5260E-01
  -6   4  14       -0.88        0.04        0.27 o   0.5708E-01
  -5   4  14      168.55      175.72        5.40 o   0.2715E-02
  -4   4  14      332.72      332.67        7.49 o   0.8386E-03
  -3   4  14      225.73      232.31        7.13 o   0.1561E-02
  -2   4  14        3.95        3.97        1.29 o   0.5761E-01
  -1   4  14       -1.65        0.04        0.67 o   0.5629E-01
   0   4  14      388.02      386.71       11.64 o   0.6602E-03
   1   4  14      281.80      284.27        8.03 o   0.1089E-02
   2   4  14      154.80      150.42        6.10 o   0.3770E-02
   3   4  14        2.34        3.03        1.02 o   0.5710E-01
   4   4  14      692.43      628.50       17.23 o   0.2999E-03
   5   4  14        0.66        3.24        0.47 o   0.5485E-01
   6   4  14      141.92      145.74        6.58 o   0.4194E-02
   7   4  14       10.39       10.91        2.80 o   0.5730E-01
   8   4  14       11.71       13.42        3.35 o   0.5625E-01
   9   4  14       39.94       32.44        8.42 o   0.5018E-01
  10   4  14       11.63       12.84        4.02 o   0.5712E-01
 -11   5  14       18.87       11.06        5.11 o   0.5068E-01
 -10   5  14        1.32        0.01        1.03 o   0.5662E-01
  -9   5  14      118.95      108.12        7.12 o   0.7694E-02
  -8   5  14       29.70       29.63        6.83 o   0.5793E-01
  -7   5  14      180.84      178.96        7.54 o   0.2672E-02
  -6   5  14        3.95        4.10        1.68 o   0.5781E-01
  -5   5  14      213.18      193.25        7.79 o   0.2114E-02
  -4   5  14      251.37      263.98        8.30 o   0.1212E-02
  -3   5  14       24.73       34.33        5.35 o   0.4814E-01
  -2   5  14       -0.29        0.00        0.33 o   0.5769E-01
  -1   5  14       23.92       25.59        6.03 o   0.5600E-01
   0   5  14       51.80       46.62        5.29 o   0.4987E-01
   1   5  14       32.92       34.10        7.80 o   0.5616E-01
   2   5  14       14.27       14.42        4.07 o   0.5757E-01
   3   5  14        4.83        7.59        2.07 o   0.5544E-01
   4   5  14       12.07       12.14        3.75 o   0.5799E-01
   5   5  14       28.53       30.82        7.76 o   0.5554E-01
   6   5  14       -4.83        0.59        1.86 o   0.5380E-01
   7   5  14       15.58       19.67        5.00 o   0.5347E-01
   8   5  14        3.73        0.00        2.08 o   0.5400E-01
  -9   6  14       27.21       22.61        6.54 o   0.5284E-01
  -8   6  14        3.80        0.30        1.65 o   0.5416E-01
  -7   6  14       10.39        6.69        3.06 o   0.5376E-01
  -6   6  14       -4.39        0.03        1.50 o   0.5336E-01
  -5   6  14       43.02       49.81        8.37 o   0.4593E-01
  -4   6  14       31.02       29.50        6.55 o   0.5607E-01
  -3   6  14       26.34       26.28        5.78 o   0.5666E-01
  -2   6  14       18.44       18.10        4.30 o   0.5702E-01
  -1   6  14       45.87       43.58        5.12 o   0.5492E-01
   0   6  14        1.76        0.28        1.12 o   0.5642E-01
   1   6  14        0.00        2.28        0.45 o   0.5566E-01
   2   6  14       75.28       64.89        6.22 o   0.2559E-01
   3   6  14        3.29        1.23        1.62 o   0.5561E-01
   4   6  14       15.36       15.99        4.79 o   0.5742E-01
   5   6  14       -5.71        0.37        1.91 o   0.5222E-01
   6   6  14       27.21       25.21        7.58 o   0.5580E-01
  -5   7  14        1.46        0.04        0.96 o   0.5648E-01
  -4   7  14        0.00        0.00        0.39 o   0.5801E-01
  -3   7  14       15.66       13.93        3.85 o   0.5647E-01
  -2   7  14        0.29        1.60        0.37 o   0.5666E-01
  -1   7  14       -2.34        2.76        1.09 o   0.5782E-01
   0   7  14        3.29        1.04        1.64 o   0.5567E-01
   1   7  14       16.24        8.52        4.55 o   0.4983E-01
   2   7  14       69.79       67.35        6.22 o   0.2728E-01
 -14   1  15        6.29        5.58        1.48 o   0.5741E-01
 -13   1  15       -0.60        0.50        0.19 o   0.5784E-01
 -12   1  15       39.13       35.72        4.60 o   0.5343E-01
 -11   1  15       86.47       76.03        3.58 o   0.1806E-01
 -10   1  15      605.81      577.85        8.66 o   0.3540E-03
  -9   1  15        3.51        0.70        0.86 o   0.5483E-01
  -8   1  15        0.88        1.56        0.19 o   0.5752E-01
  -7   1  15       67.71       62.06        2.67 o   0.3104E-01
  -6   1  15     1312.63     1280.42       11.96 o   0.1354E-03
  -5   1  15       46.17       54.11        1.90 o   0.3636E-01
  -4   1  15      137.55      138.44        2.80 o   0.4610E-02
  -3   1  15      242.89      245.11        3.68 o   0.1458E-02
  -2   1  15      433.44      447.79        5.10 o   0.5117E-03
  -1   1  15      324.93      314.07        4.09 o   0.9075E-03
   0   1  15      127.44      142.47        2.61 o   0.4289E-02
   1   1  15       53.73       54.85        1.95 o   0.4295E-01
   2   1  15      172.82      195.76        3.16 o   0.1989E-02
   3   1  15        7.55        5.29        1.00 o   0.5520E-01
   4   1  15        7.55        6.98        1.00 o   0.5793E-01
   5   1  15        1.69        3.99        0.49 o   0.5578E-01
   6   1  15       34.90       40.86        4.23 o   0.5142E-01
   7   1  15      119.83      107.10        3.75 o   0.7729E-02
   8   1  15        2.27        1.50        0.67 o   0.5694E-01
   9   1  15        4.97        7.33        1.14 o   0.5549E-01
  10   1  15        6.94        5.89        1.54 o   0.5646E-01
  11   1  15       21.95       13.98        3.61 o   0.4982E-01
 -14   2  15       24.49       15.09        4.08 o   0.4818E-01
 -13   2  15       47.26       50.29        3.84 o   0.4870E-01
 -12   2  15       96.13      117.42        4.50 o   0.6016E-02
 -11   2  15       58.16       59.42        3.67 o   0.3762E-01
 -10   2  15      317.71      349.32        6.48 o   0.7304E-03
  -9   2  15       17.34       16.49        2.33 o   0.5704E-01
  -8   2  15        8.63       10.42        1.35 o   0.5655E-01
  -7   2  15        4.24        4.29        0.92 o   0.5759E-01
  -6   2  15       22.75       28.24        2.93 o   0.5239E-01
  -5   2  15      312.59      316.99        5.48 o   0.9081E-03
  -4   2  15       47.24       53.90        2.37 o   0.4117E-01
  -3   2  15      358.32      345.42        5.17 o   0.7678E-03
  -2   2  15      128.39      153.84        3.01 o   0.3199E-02
  -1   2  15      524.27      533.31        6.23 o   0.4047E-03
   0   2  15      109.98      112.98        3.05 o   0.7464E-02
   1   2  15       -0.39        0.01        0.16 o   0.5760E-01
   2   2  15      117.20      117.58        3.68 o   0.6941E-02
   3   2  15      224.11      220.30        4.80 o   0.1720E-02
   4   2  15       94.02      108.05        4.17 o   0.8371E-02
   5   2  15       40.82       49.00        5.33 o   0.4306E-01
   6   2  15       39.86       40.52        5.31 o   0.5782E-01
   7   2  15       21.51       20.35        3.51 o   0.5775E-01
   8   2  15       78.79       88.06        4.05 o   0.1287E-01
   9   2  15        7.90       15.74        1.64 o   0.4950E-01
  10   2  15        1.67        5.02        0.67 o   0.5504E-01
  11   2  15        7.29        6.77        1.71 o   0.5748E-01
 -13   3  15       43.31       39.66        7.96 o   0.5354E-01
 -12   3  15       68.37       56.99        4.41 o   0.3294E-01
 -11   3  15       16.57       16.57        3.21 o   0.5776E-01
 -10   3  15        0.29        0.13        0.33 o   0.5796E-01
  -9   3  15       86.91       87.55        4.89 o   0.1393E-01
  -8   3  15        4.02        9.37        1.03 o   0.5228E-01
  -7   3  15        0.66        0.94        0.23 o   0.5792E-01
  -6   3  15        0.22        0.21        0.21 o   0.5797E-01
  -5   3  15       27.58       27.12        3.66 o   0.5779E-01
  -4   3  15       87.66       77.40        3.38 o   0.1747E-01
  -3   3  15       24.08       20.77        2.95 o   0.5391E-01
  -2   3  15       44.02       43.33        2.53 o   0.5729E-01
  -1   3  15       17.18       20.93        2.40 o   0.5373E-01
   0   3  15      461.91      449.09        7.49 o   0.5183E-03
   1   3  15      172.50      162.41        4.77 o   0.3092E-02
   2   3  15        4.83        1.39        1.16 o   0.5476E-01
   3   3  15      819.33      836.92       11.87 o   0.2197E-03
   4   3  15       11.24       12.49        2.18 o   0.5645E-01
   5   3  15       -1.32        0.02        0.61 o   0.5659E-01
   6   3  15        9.95        8.46        2.38 o   0.5602E-01
   7   3  15       10.53        7.21        2.52 o   0.5412E-01
   8   3  15        9.22       19.00        2.28 o   0.4744E-01
   9   3  15       -0.59        0.77        0.34 o   0.5800E-01
  10   3  15        4.97        6.04        1.62 o   0.5691E-01
 -12   4  15       20.41       33.11        6.14 o   0.4522E-01
 -11   4  15        4.83        3.74        1.85 o   0.5691E-01
 -10   4  15       45.21       33.40        4.06 o   0.4563E-01
  -9   4  15       15.03       13.22        3.38 o   0.5632E-01
  -8   4  15        6.73        4.84        2.32 o   0.5549E-01
  -7   4  15        2.49        2.80        1.29 o   0.5790E-01
  -6   4  15      164.75      175.71        7.21 o   0.2718E-02
  -5   4  15       82.81       85.74        5.75 o   0.1504E-01
  -4   4  15       18.33       21.30        3.62 o   0.5510E-01
  -3   4  15       20.63       27.38        3.96 o   0.5222E-01
  -2   4  15       33.69       30.04        5.61 o   0.5305E-01
  -1   4  15        8.63        7.37        2.18 o   0.5629E-01
   0   4  15        9.22        9.96        2.41 o   0.5676E-01
   1   4  15      481.96      522.40       13.66 o   0.4120E-03
   2   4  15        6.58        6.51        2.66 o   0.5783E-01
   3   4  15       14.92       15.47        4.56 o   0.5784E-01
   4   4  15       51.80       53.35        5.74 o   0.4584E-01
   5   4  15       -0.44        0.14        0.35 o   0.5766E-01
   6   4  15       51.21       38.75        4.44 o   0.4515E-01
   7   4  15        3.51        2.95        1.54 o   0.5748E-01
   8   4  15       44.33       37.24        4.67 o   0.5148E-01
   9   4  15       43.89       39.83       10.97 o   0.5264E-01
 -10   5  15       69.06       54.80        5.94 o   0.3342E-01
  -9   5  15       17.12       20.94        4.54 o   0.5404E-01
  -8   5  15       12.73       12.42        3.74 o   0.5761E-01
  -7   5  15       28.82       25.59        6.73 o   0.5480E-01
  -6   5  15      250.64      231.54        8.71 o   0.1492E-02
  -5   5  15      108.27      105.32        6.59 o   0.8816E-02
  -4   5  15        0.44        3.07        0.37 o   0.5537E-01
  -3   5  15       53.55       54.58        4.94 o   0.4146E-01
  -2   5  15      134.61      139.62        6.69 o   0.4460E-02
  -1   5  15       18.66       21.04        5.28 o   0.5612E-01
   0   5  15       34.90       40.02        8.58 o   0.5264E-01
   1   5  15       16.90       19.12        4.82 o   0.5522E-01
   2   5  15        2.19        4.83        1.32 o   0.5520E-01
   3   5  15       39.72       30.83       10.06 o   0.4793E-01
   4   5  15      247.56      210.49       10.55 o   0.1675E-02
   5   5  15        3.07        3.37        1.90 o   0.5755E-01
   6   5  15       37.97       45.97       10.14 o   0.4925E-01
   7   5  15       50.04       35.48        6.05 o   0.4277E-01
  -8   6  15        2.93        2.37        1.62 o   0.5725E-01
  -7   6  15       -4.54        0.19        1.52 o   0.5334E-01
  -6   6  15        7.75        9.59        2.58 o   0.5609E-01
  -5   6  15       75.06       64.83        5.75 o   0.2613E-01
  -4   6  15       27.36       22.32        6.31 o   0.5201E-01
  -3   6  15        3.22        2.48        1.51 o   0.5743E-01
  -2   6  15       27.95       28.56        6.21 o   0.5665E-01
  -1   6  15        4.68        3.10        1.78 o   0.5617E-01
   0   6  15       -2.85        0.20        1.42 o   0.5531E-01
   1   6  15        0.00        2.66        0.45 o   0.5523E-01
   2   6  15       20.41       19.08        5.72 o   0.5669E-01
   3   6  15       -0.22        0.04        0.45 o   0.5784E-01
   4   6  15       19.09       18.15        5.73 o   0.5633E-01
   5   6  15        3.29        0.04        2.04 o   0.5449E-01
 -14   0  16        3.95        8.89        1.54 o   0.5235E-01
 -13   0  16        3.22        3.52        1.33 o   0.5774E-01
 -12   0  16       29.12       24.22        5.81 o   0.5294E-01
 -11   0  16       32.70       32.70        5.16 o   0.5777E-01
 -10   0  16      440.81      435.28        8.60 o   0.5529E-03
  -9   0  16       41.85       39.53        7.59 o   0.5672E-01
  -8   0  16      254.29      228.33        7.63 o   0.1542E-02
  -7   0  16        9.22       13.49        2.25 o   0.5504E-01
  -6   0  16      136.40      154.12        4.62 o   0.3769E-02
  -5   0  16      192.61      197.01        4.84 o   0.2192E-02
  -4   0  16      238.08      211.09        5.31 o   0.1741E-02
  -3   0  16      105.35      102.58        3.82 o   0.9450E-02
  -2   0  16      540.78      563.68        8.03 o   0.3709E-03
  -1   0  16      107.89      109.92        3.79 o   0.8510E-02
   0   0  16        5.78        6.73        1.07 o   0.5775E-01
   1   0  16       10.61       13.64        1.62 o   0.5456E-01
   2   0  16      122.83      134.82        3.82 o   0.4371E-02
   3   0  16      158.02      130.42        4.67 o   0.4715E-02
   4   0  16      135.93      130.99        5.50 o   0.5064E-02
   5   0  16      292.63      310.42        7.95 o   0.8796E-03
   6   0  16        3.22        7.58        1.15 o   0.5411E-01
   7   0  16        8.93        6.40        2.15 o   0.5520E-01
   8   0  16        3.66        2.02        1.32 o   0.5607E-01
   9   0  16       85.15       97.43        5.25 o   0.1081E-01
  10   0  16        6.88        8.81        1.96 o   0.5574E-01
 -14   1  16        9.07        7.26        1.87 o   0.5631E-01
 -13   1  16        7.40       10.45        1.41 o   0.5449E-01
 -12   1  16        0.00        0.48        0.23 o   0.5742E-01
 -11   1  16        1.68        4.52        0.62 o   0.5482E-01
 -10   1  16       -1.02        0.08        0.43 o   0.5700E-01
  -9   1  16      172.14      182.07        4.56 o   0.2467E-02
  -8   1  16      422.92      407.02        6.86 o   0.5967E-03
  -7   1  16       98.03      105.18        3.55 o   0.8632E-02
  -6   1  16       12.92       12.23        1.81 o   0.5749E-01
  -5   1  16       99.30      118.88        2.90 o   0.5411E-02
  -4   1  16      380.56      401.00        5.27 o   0.6144E-03
  -3   1  16      495.95      508.24        6.53 o   0.4375E-03
  -2   1  16      424.95      408.61        5.97 o   0.5846E-03
  -1   1  16      724.52      742.55        7.57 o   0.2568E-03
   0   1  16      116.19      136.62        2.91 o   0.4505E-02
   1   1  16       56.36       61.08        2.27 o   0.3182E-01
   2   1  16       28.29       32.63        2.98 o   0.5382E-01
   3   1  16       14.68       19.70        1.75 o   0.5151E-01
   4   1  16       55.06       52.78        2.78 o   0.4404E-01
   5   1  16       24.95       27.08        3.23 o   0.5630E-01
   6   1  16        4.83       12.47        1.06 o   0.4992E-01
   7   1  16       60.14       70.38        2.99 o   0.2300E-01
   8   1  16       62.40       66.02        3.15 o   0.2958E-01
   9   1  16        0.70        0.18        0.26 o   0.5747E-01
  10   1  16        1.84        0.73        0.73 o   0.5695E-01
 -13   2  16        2.90        6.33        0.99 o   0.5386E-01
 -12   2  16       18.76       18.49        3.40 o   0.5769E-01
 -11   2  16      332.28      308.00        7.52 o   0.9115E-03
 -10   2  16       10.86       13.69        2.16 o   0.5535E-01
  -9   2  16        6.95        8.16        1.31 o   0.5677E-01
  -8   2  16        9.31       13.28        1.82 o   0.5411E-01
  -7   2  16       13.43       14.21        2.16 o   0.5716E-01
  -6   2  16       17.19       17.64        2.40 o   0.5797E-01
  -5   2  16        8.34        8.08        1.43 o   0.5745E-01
  -4   2  16       53.55       62.91        2.86 o   0.2886E-01
  -3   2  16       19.39       16.97        2.63 o   0.5480E-01
  -2   2  16       11.27        9.91        1.76 o   0.5692E-01
  -1   2  16      225.32      231.06        4.93 o   0.1538E-02
   0   2  16      178.21      213.09        4.26 o   0.1719E-02
   1   2  16       38.75       41.46        4.74 o   0.5391E-01
   2   2  16       -1.83        1.66        0.55 <   0.0000E+00
   3   2  16      199.57      223.21        4.77 o   0.1584E-02
   4   2  16      172.33      163.88        4.72 o   0.3148E-02
   5   2  16       46.97       52.49        2.98 o   0.4404E-01
   6   2  16       13.50       10.30        2.47 o   0.5522E-01
   7   2  16       51.90       55.25        3.38 o   0.4212E-01
   8   2  16       69.90       60.24        3.87 o   0.3048E-01
   9   2  16        9.74        6.57        1.93 o   0.5463E-01
  10   2  16       14.05        7.35        2.64 o   0.5088E-01
 -12   3  16       15.80       18.42        3.28 o   0.5483E-01
 -11   3  16      189.95      191.43        6.16 o   0.2380E-02
 -10   3  16       11.41        9.53        2.42 o   0.5582E-01
  -9   3  16        0.66        0.21        0.29 o   0.5746E-01
  -8   3  16       29.85       36.94        5.40 o   0.5034E-01
  -7   3  16       28.71       23.46        4.53 o   0.5180E-01
  -6   3  16      182.53      169.51        5.01 o   0.2850E-02
  -5   3  16       10.39        7.48        1.89 o   0.5470E-01
  -4   3  16      197.08      204.79        5.12 o   0.1978E-02
  -3   3  16       13.68       19.85        2.24 o   0.5204E-01
  -2   3  16       72.72       72.05        3.61 o   0.2306E-01
  -1   3  16        1.67        2.47        0.63 o   0.5723E-01
   0   3  16       31.46       33.16        5.36 o   0.5530E-01
   1   3  16      291.24      285.36        6.85 o   0.1083E-02
   2   3  16       12.73        9.22        2.35 o   0.5446E-01
   3   3  16        5.97        3.95        1.40 o   0.5577E-01
   4   3  16       -0.88        0.06        0.27 o   0.5709E-01
   5   3  16       71.55       73.56        4.45 o   0.2130E-01
   6   3  16        7.02        6.19        1.83 o   0.5696E-01
   7   3  16       38.92       35.13        7.17 o   0.5246E-01
   8   3  16        1.87        0.95        0.85 o   0.5698E-01
   9   3  16       55.45       48.16        4.37 o   0.4602E-01
 -11   4  16       56.62       52.15        6.15 o   0.4329E-01
 -10   4  16       26.92       22.41        6.10 o   0.5342E-01
  -9   4  16      101.07       92.26        5.58 o   0.1163E-01
  -8   4  16        2.52        5.33        1.13 o   0.5473E-01
  -7   4  16        2.93        2.85        1.40 o   0.5785E-01
  -6   4  16       23.70       22.83        5.71 o   0.5700E-01
  -5   4  16       15.95       13.41        4.08 o   0.5481E-01
  -4   4  16       68.33       55.42        5.34 o   0.3397E-01
  -3   4  16       21.65       23.60        4.99 o   0.5624E-01
  -2   4  16       43.16       47.42        9.06 o   0.4996E-01
  -1   4  16       -1.32        0.17        0.79 o   0.5689E-01
   0   4  16      107.10      119.81        7.62 o   0.5891E-02
   1   4  16       -0.88        1.10        0.42 o   0.5769E-01
   2   4  16        0.00        0.12        0.45 o   0.5793E-01
   3   4  16      333.38      310.10       12.11 o   0.9002E-03
   4   4  16        7.32        8.19        2.35 o   0.5684E-01
   5   4  16       77.40       76.65        5.36 o   0.1973E-01
   6   4  16       21.65       18.29        4.90 o   0.5447E-01
   7   4  16       83.40       80.22        5.84 o   0.1755E-01
   8   4  16       10.32        6.79        3.96 o   0.5446E-01
  -9   5  16       90.42       96.83        6.69 o   0.1050E-01
  -8   5  16        0.29        0.48        0.44 o   0.5775E-01
  -7   5  16       41.41       34.97        9.53 o   0.5130E-01
  -6   5  16       49.02       43.43        4.82 o   0.5075E-01
  -5   5  16        0.00        0.05        0.41 o   0.5792E-01
  -4   5  16       24.29       20.96        5.71 o   0.5455E-01
  -3   5  16        3.51        5.77        1.63 o   0.5568E-01
  -2   5  16      106.22      119.55        6.68 o   0.6483E-02
  -1   5  16        9.95        8.66        2.92 o   0.5647E-01
   0   5  16        4.61        4.44        2.11 o   0.5772E-01
   1   5  16       -0.44        0.51        0.45 o   0.5800E-01
   2   5  16       11.85        8.57        4.04 o   0.5442E-01
   3   5  16      224.30      198.90       10.25 o   0.1931E-02
   4   5  16        2.63        3.49        1.68 o   0.5707E-01
   5   5  16        3.73        0.09        2.00 o   0.5411E-01
   6   5  16        3.29        1.21        1.96 o   0.5554E-01
  -6   6  16       18.14       17.46        4.80 o   0.5785E-01
  -5   6  16       27.51       20.37        6.56 o   0.5081E-01
  -4   6  16       75.79       65.88        6.01 o   0.2501E-01
  -3   6  16       26.19       30.65        6.30 o   0.5283E-01
  -2   6  16       17.56       25.20        4.60 o   0.5065E-01
  -1   6  16       25.31       28.51        6.05 o   0.5512E-01
   0   6  16       -2.63        0.15        1.45 o   0.5536E-01
   1   6  16        0.00        0.05        0.47 o   0.5790E-01
   2   6  16       -0.88        1.04        0.47 o   0.5767E-01
   3   6  16       -2.85        2.81        1.66 o   0.5792E-01
 -13   1  17        9.03        9.14        1.66 o   0.5796E-01
 -12   1  17       13.08       14.47        2.50 o   0.5634E-01
 -11   1  17       17.34       10.84        2.68 o   0.5159E-01
 -10   1  17        3.95        3.08        1.00 o   0.5714E-01
  -9   1  17       32.55       37.40        4.25 o   0.5243E-01
  -8   1  17        2.49        7.85        0.76 o   0.5278E-01
  -7   1  17        9.66        9.78        1.75 o   0.5769E-01
  -6   1  17       43.53       42.05        5.24 o   0.5611E-01
  -5   1  17        1.24        4.02        0.48 o   0.5540E-01
  -4   1  17        1.98        0.99        0.49 o   0.5693E-01
  -3   1  17       41.32       41.75        4.34 o   0.5722E-01
  -2   1  17      280.32      272.27        4.79 o   0.1163E-02
  -1   1  17        1.02        0.89        0.34 o   0.5798E-01
   0   1  17       54.28       53.57        2.35 o   0.4474E-01
   1   1  17       11.56       15.56        1.56 o   0.5346E-01
   2   1  17      120.83      119.84        3.59 o   0.6389E-02
   3   1  17      169.07      171.17        4.26 o   0.2874E-02
   4   1  17       55.82       58.99        2.88 o   0.3679E-01
   5   1  17       -0.95        0.58        0.21 o   0.5758E-01
   6   1  17       47.84       50.57        2.78 o   0.5069E-01
   7   1  17      312.01      296.28        6.02 o   0.9890E-03
   8   1  17       30.73       31.32        4.61 o   0.5715E-01
   9   1  17        3.34        0.86        1.03 o   0.5567E-01
 -12   2  17       -0.55        0.03        0.29 o   0.5742E-01
 -11   2  17       20.74       11.32        3.69 o   0.4809E-01
 -10   2  17        4.72        3.87        1.39 o   0.5717E-01
  -9   2  17       13.69       20.92        2.24 o   0.4996E-01
  -8   2  17      119.61      120.10        4.57 o   0.6711E-02
  -7   2  17       25.55       22.89        3.64 o   0.5531E-01
  -6   2  17       18.26       13.03        2.79 o   0.5334E-01
  -5   2  17       82.01       83.02        3.54 o   0.1653E-01
  -4   2  17       51.87       51.08        2.95 o   0.4818E-01
  -3   2  17       33.18       36.41        4.42 o   0.5577E-01
  -2   2  17        6.95        6.00        1.40 o   0.5691E-01
  -1   2  17      623.08      669.77        9.03 o   0.2865E-03
   0   2  17      468.09      469.33        7.85 o   0.4836E-03
   1   2  17       41.48       37.38        5.31 o   0.5255E-01
   2   2  17       11.27       13.28        1.87 o   0.5618E-01
   3   2  17        7.46       14.70        1.55 o   0.5010E-01
   4   2  17        5.93        5.06        1.40 o   0.5699E-01
   5   2  17      105.64       94.24        5.28 o   0.1051E-01
   6   2  17        1.21        0.00        0.59 o   0.5670E-01
   7   2  17       -0.77        3.10        0.28 o   0.5553E-01
   8   2  17       16.50       16.13        2.78 o   0.5774E-01
   9   2  17        6.58        7.57        1.56 o   0.5686E-01
 -11   3  17        1.21        0.95        0.75 o   0.5794E-01
 -10   3  17        8.67        8.55        2.23 o   0.5761E-01
  -9   3  17       64.41       58.15        4.12 o   0.3486E-01
  -8   3  17        1.65        3.05        0.76 o   0.5666E-01
  -7   3  17        0.44        0.03        0.27 o   0.5759E-01
  -6   3  17       -0.73        4.64        0.28 o   0.5310E-01
  -5   3  17       13.02       13.77        2.80 o   0.5717E-01
  -4   3  17        4.06        1.39        1.23 o   0.5518E-01
  -3   3  17       56.71       64.73        3.57 o   0.2879E-01
  -2   3  17        2.37        1.71        0.82 o   0.5772E-01
  -1   3  17       30.20       31.43        4.59 o   0.5565E-01
   0   3  17      396.15      372.38        8.29 o   0.6719E-03
   1   3  17       11.85       11.08        2.44 o   0.5720E-01
   2   3  17      142.36      151.71        5.94 o   0.3845E-02
   3   3  17        8.63       13.27        2.21 o   0.5320E-01
   4   3  17        3.51        2.79        1.34 o   0.5704E-01
   5   3  17       14.59       16.70        2.96 o   0.5485E-01
   6   3  17       77.36       65.52        4.53 o   0.2497E-01
   7   3  17        6.04        8.87        1.70 o   0.5471E-01
   8   3  17       49.75       60.75        4.29 o   0.3063E-01
 -10   4  17       25.90       25.03        7.39 o   0.5725E-01
  -9   4  17       75.06       65.08        6.55 o   0.2651E-01
  -8   4  17       -0.22        0.24        0.36 o   0.5796E-01
  -7   4  17       -1.10        1.88        0.71 o   0.5728E-01
  -6   4  17       39.83       42.12        7.29 o   0.5514E-01
  -5   4  17       36.58       37.26        8.03 o   0.5734E-01
  -4   4  17       31.46       31.49        7.03 o   0.5746E-01
  -3   4  17       12.73       10.39        3.56 o   0.5553E-01
  -2   4  17       23.26       23.13        5.54 o   0.5762E-01
  -1   4  17       34.24       34.64        7.47 o   0.5724E-01
   0   4  17       67.38       62.84        6.36 o   0.2977E-01
   1   4  17        1.54        0.45        1.10 o   0.5679E-01
   2   4  17       32.19       35.03        6.71 o   0.5519E-01
   3   4  17       99.35      104.17        5.99 o   0.9366E-02
   4   4  17       -0.73        3.25        0.40 o   0.5537E-01
   5   4  17        4.10        3.27        1.71 o   0.5652E-01
   6   4  17       20.41       16.99        5.99 o   0.5442E-01
   7   4  17       10.97       12.03        3.91 o   0.5713E-01
  -8   5  17       13.02       13.48        4.23 o   0.5768E-01
  -7   5  17       29.70       22.61        7.38 o   0.5148E-01
  -6   5  17        3.51        5.51        1.79 o   0.5592E-01
  -5   5  17        8.05       10.03        2.91 o   0.5573E-01
  -4   5  17       45.21       38.47        4.97 o   0.4926E-01
  -3   5  17       51.65       54.74        5.10 o   0.3994E-01
  -2   5  17       -0.44        6.14        0.40 o   0.5207E-01
  -1   5  17        3.07        2.85        1.53 o   0.5763E-01
   0   5  17        7.68        8.34        3.12 o   0.5763E-01
   1   5  17       90.20       77.06        7.45 o   0.1707E-01
   2   5  17        1.54        0.10        1.28 o   0.5646E-01
   3   5  17       -1.10        0.49        1.03 o   0.5724E-01
   4   5  17       -2.85        0.30        1.66 o   0.5538E-01
   5   5  17       39.29       40.06       11.22 o   0.5798E-01
  -4   6  17       16.46       19.47        5.14 o   0.5573E-01
  -3   6  17       -0.15        1.64        0.44 o   0.5615E-01
  -2   6  17        2.93        1.00        1.57 o   0.5585E-01
  -1   6  17        3.37        0.17        1.71 o   0.5467E-01
   0   6  17        7.68        9.97        3.25 o   0.5639E-01
 -12   0  18       96.13       88.87        5.85 o   0.1269E-01
 -11   0  18        7.90        5.42        2.31 o   0.5564E-01
 -10   0  18        2.49        2.83        1.14 o   0.5782E-01
  -9   0  18       23.85       30.33        4.86 o   0.4871E-01
  -8   0  18       46.53       43.77        4.08 o   0.5509E-01
  -7   0  18       15.66       22.49        3.36 o   0.5028E-01
  -6   0  18       44.33       47.44        3.82 o   0.5188E-01
  -5   0  18      131.10      130.18        5.76 o   0.4872E-02
  -4   0  18      132.56      135.60        5.78 o   0.4693E-02
  -3   0  18      246.54      267.09        7.36 o   0.1229E-02
  -2   0  18      191.71      206.70        5.91 o   0.1999E-02
  -1   0  18      117.34      117.26        5.83 o   0.6997E-02
   0   0  18       33.80       37.46        5.77 o   0.5273E-01
   1   0  18       62.44       87.77        4.04 o   0.1297E-01
   2   0  18        0.73        0.06        0.28 o   0.5734E-01
   3   0  18       -2.19        0.11        0.84 o   0.5577E-01
   4   0  18      385.10      362.98        9.47 o   0.6966E-03
   5   0  18       38.92       49.42        7.03 o   0.4164E-01
   6   0  18        1.02        0.30        0.65 o   0.5716E-01
   7   0  18       11.71       14.68        2.79 o   0.5431E-01
   8   0  18        3.95        1.32        1.54 o   0.5521E-01
 -12   1  18      103.24      106.10        4.70 o   0.8931E-02
 -11   1  18        1.49        2.90        0.67 o   0.5613E-01
 -10   1  18       31.97       37.03        4.36 o   0.5418E-01
  -9   1  18        1.24        0.38        0.51 o   0.5694E-01
  -8   1  18       45.50       34.52        2.79 o   0.4572E-01
  -7   1  18       27.36       27.81        3.61 o   0.5728E-01
  -6   1  18        3.07        7.08        0.81 o   0.5388E-01
  -5   1  18       36.80       42.44        4.62 o   0.5239E-01
  -4   1  18        9.66        8.71        1.63 o   0.5742E-01
  -3   1  18        0.19        0.20        0.20 o   0.5796E-01
  -2   1  18        1.63        0.65        0.53 o   0.5677E-01
  -1   1  18       21.82       31.61        2.77 o   0.4806E-01
   0   1  18       67.22       70.21        2.94 o   0.2468E-01
   1   1  18      176.52      180.91        4.17 o   0.2462E-02
   2   1  18       43.24       41.33        5.19 o   0.5553E-01
   3   1  18       32.77       36.41        4.09 o   0.5485E-01
   4   1  18       10.46        9.52        1.68 o   0.5705E-01
   5   1  18       62.77       59.01        3.10 o   0.3565E-01
   6   1  18        9.07       10.42        1.69 o   0.5624E-01
   7   1  18       28.18       26.11        4.35 o   0.5484E-01
   8   1  18        6.67        1.24        1.54 o   0.5222E-01
 -11   2  18        7.79        7.85        1.88 o   0.5799E-01
 -10   2  18       14.70       15.37        2.83 o   0.5655E-01
  -9   2  18       -2.72        1.10        0.70 <   0.0000E+00
  -8   2  18       10.64        9.81        2.14 o   0.5755E-01
  -7   2  18       21.07       22.07        3.57 o   0.5767E-01
  -6   2  18      209.16      207.39        5.72 o   0.1916E-02
  -5   2  18       85.67      103.18        3.71 o   0.8526E-02
  -4   2  18       22.24       23.82        3.18 o   0.5525E-01
  -3   2  18       55.48       60.08        3.15 o   0.3544E-01
  -2   2  18      219.73      232.93        5.38 o   0.1510E-02
  -1   2  18       89.28       76.19        3.85 o   0.1812E-01
   0   2  18       41.26       42.73        5.50 o   0.5581E-01
   1   2  18       86.91       86.83        3.82 o   0.1445E-01
   2   2  18      236.92      246.59        5.98 o   0.1431E-02
   3   2  18       40.97       44.49        6.96 o   0.5199E-01
   4   2  18        5.16        5.87        1.35 o   0.5802E-01
   5   2  18       56.62       58.79        3.56 o   0.3678E-01
   6   2  18       10.86       14.00        2.23 o   0.5520E-01
   7   2  18       18.35       14.82        3.04 o   0.5394E-01
   8   2  18       -0.70        0.16        0.26 o   0.5732E-01
 -10   3  18        5.56        6.84        1.76 o   0.5632E-01
  -9   3  18        2.08        0.25        0.93 o   0.5607E-01
  -8   3  18       10.10        4.78        2.30 o   0.5214E-01
  -7   3  18       -1.10        0.08        0.56 o   0.5689E-01
  -6   3  18       20.96       19.57        3.75 o   0.5646E-01
  -5   3  18        4.61        4.11        1.33 o   0.5726E-01
  -4   3  18        8.78        6.13        2.03 o   0.5504E-01
  -3   3  18       -0.22        0.00        0.28 o   0.5778E-01
  -2   3  18       27.76       29.71        4.62 o   0.5733E-01
  -1   3  18       80.11       80.86        4.26 o   0.1696E-01
   0   3  18       26.45       24.57        4.46 o   0.5573E-01
   1   3  18        0.00        4.07        0.29 o   0.5397E-01
   2   3  18       -1.98        1.77        0.81 o   0.5757E-01
   3   3  18       35.12       34.51        5.86 o   0.5656E-01
   4   3  18       -1.54        0.07        0.74 o   0.5638E-01
   5   3  18        1.98        0.77        0.89 o   0.5665E-01
   6   3  18       11.74       12.34        2.65 o   0.5763E-01
   7   3  18        6.00        2.13        1.89 o   0.5379E-01
  -9   4  18       17.34       15.60        5.52 o   0.5640E-01
  -8   4  18       73.30       60.78        6.58 o   0.2870E-01
  -7   4  18       17.12       14.69        4.88 o   0.5605E-01
  -6   4  18        2.78        4.35        1.33 o   0.5640E-01
  -5   4  18        3.51        0.70        1.40 o   0.5477E-01
  -4   4  18       80.22       76.21        5.09 o   0.1912E-01
  -3   4  18       11.08       10.11        2.78 o   0.5718E-01
  -2   4  18       -3.40        0.72        1.08 <   0.0000E+00
  -1   4  18        1.21        1.08        0.77 o   0.5770E-01
   0   4  18        8.05        8.21        2.57 o   0.5785E-01
   1   4  18      177.77      150.94        7.59 o   0.3324E-02
   2   4  18       43.89       40.60        8.65 o   0.5352E-01
   3   4  18       98.62       85.53        6.20 o   0.1343E-01
   4   4  18        3.29        4.77        1.90 o   0.5632E-01
   5   4  18       26.56       20.74        7.52 o   0.5171E-01
  -6   5  18       11.71       10.36        3.85 o   0.5586E-01
  -5   5  18       19.17       23.39        5.47 o   0.5393E-01
  -4   5  18       61.01       58.87        5.76 o   0.3645E-01
  -3   5  18        2.63        2.58        1.45 o   0.5799E-01
  -2   5  18       26.19       16.00        6.54 o   0.4680E-01
  -1   5  18       29.99       27.72        7.30 o   0.5612E-01
   0   5  18       23.70       16.79        7.07 o   0.5049E-01
   1   5  18       14.49       19.23        5.11 o   0.5195E-01
   2   5  18       -1.54        5.56        1.28 o   0.5305E-01
   3   5  18        1.32        0.47        1.82 o   0.5698E-01
 -11   1  19        7.64        5.96        1.90 o   0.5660E-01
 -10   1  19       21.42       17.45        3.70 o   0.5393E-01
  -9   1  19       33.14       26.68        4.59 o   0.5220E-01
  -8   1  19       59.77       60.18        3.22 o   0.3582E-01
  -7   1  19        9.14        7.78        1.72 o   0.5614E-01
  -6   1  19        2.56        1.77        0.76 o   0.5712E-01
  -5   1  19       76.30       79.06        3.39 o   0.1879E-01
  -4   1  19       13.68       13.49        2.12 o   0.5797E-01
  -3   1  19        0.59        3.71        0.22 o   0.5434E-01
  -2   1  19        7.17        9.13        1.34 o   0.5566E-01
  -1   1  19       12.58       14.22        1.97 o   0.5665E-01
   0   1  19        0.37        0.01        0.20 o   0.5763E-01
   1   1  19        5.49        6.72        1.07 o   0.5668E-01
   2   1  19        2.12        0.06        0.62 o   0.5575E-01
   3   1  19       11.71       11.93        1.87 o   0.5789E-01
   4   1  19        1.02        0.67        0.46 o   0.5752E-01
   5   1  19        9.51        5.84        1.69 o   0.5412E-01
   6   1  19        3.42        0.14        1.00 o   0.5450E-01
   7   1  19       20.72       18.62        3.54 o   0.5587E-01
 -10   2  19       32.26       39.69        7.72 o   0.4985E-01
  -9   2  19        5.79        3.52        1.30 o   0.5528E-01
  -8   2  19       93.60       95.30        4.47 o   0.1172E-01
  -7   2  19       66.06       64.61        3.79 o   0.3027E-01
  -6   2  19       -1.87        1.66        0.67 o   0.5784E-01
  -5   2  19        5.71        8.17        1.41 o   0.5592E-01
  -4   2  19      454.41      416.52        8.79 o   0.5502E-03
  -3   2  19      148.14      146.71        4.99 o   0.4019E-02
  -2   2  19       60.35       73.77        3.65 o   0.1995E-01
  -1   2  19       30.84       46.66        4.71 o   0.4253E-01
   0   2  19       53.44       50.41        3.50 o   0.4747E-01
   1   2  19        1.43        0.24        0.64 o   0.5675E-01
   2   2  19       26.56       32.96        4.33 o   0.5097E-01
   3   2  19       57.39       48.26        3.68 o   0.4403E-01
   4   2  19        5.71        8.24        1.48 o   0.5546E-01
   5   2  19       33.47       27.90        5.22 o   0.5079E-01
   6   2  19        9.39        5.89        1.96 o   0.5415E-01
  -9   3  19        0.00        0.68        0.35 o   0.5727E-01
  -8   3  19        1.43        2.86        0.76 o   0.5627E-01
  -7   3  19        7.57        3.81        1.94 o   0.5393E-01
  -6   3  19       88.12       68.19        4.66 o   0.2023E-01
  -5   3  19        8.89       11.25        2.21 o   0.5562E-01
  -4   3  19       97.01       93.44        4.87 o   0.1171E-01
  -3   3  19        9.33        9.78        2.15 o   0.5763E-01
  -2   3  19      148.58      135.50        5.63 o   0.4413E-02
  -1   3  19       64.52       63.95        4.10 o   0.3125E-01
   0   3  19       91.30       93.73        4.76 o   0.1150E-01
   1   3  19       56.51       66.45        3.95 o   0.2784E-01
   2   3  19        0.00        0.40        0.31 o   0.5752E-01
   3   3  19       42.87       44.21        8.02 o   0.5588E-01
   4   3  19       -3.07        0.00        1.01 o   0.5469E-01
   5   3  19        4.97        1.29        1.75 o   0.5412E-01
  -7   4  19       -0.22        2.08        0.49 o   0.5563E-01
  -6   4  19        6.36        4.24        2.72 o   0.5611E-01
  -5   4  19       18.87       12.07        5.76 o   0.5137E-01
  -4   4  19       19.97       13.95        5.46 o   0.5156E-01
  -3   4  19       14.92       22.47        4.56 o   0.4993E-01
  -2   4  19       -5.05        1.45        1.82 o   0.5393E-01
  -1   4  19       -2.19        0.01        1.32 o   0.5567E-01
   0   4  19       50.70       55.88        5.62 o   0.3966E-01
   1   4  19       15.14       12.79        4.59 o   0.5580E-01
   2   4  19      213.33      173.92        9.70 o   0.2367E-02
   3   4  19       96.79       80.40        7.55 o   0.1453E-01
 -10   0  20      141.19      130.75        6.73 o   0.4988E-02
  -9   0  20      131.10      134.18        6.36 o   0.4562E-02
  -8   0  20        4.39        0.17        1.56 o   0.5342E-01
  -7   0  20       32.77       32.33        6.47 o   0.5758E-01
  -6   0  20      166.21      159.90        6.36 o   0.3293E-02
  -5   0  20       20.48       17.41        4.18 o   0.5504E-01
  -4   0  20       14.78        8.23        3.35 o   0.5101E-01
  -3   0  20        6.73       13.20        1.92 o   0.5111E-01
  -2   0  20       83.11       82.10        5.09 o   0.1614E-01
  -1   0  20        1.90        3.44        0.92 o   0.5626E-01
   0   0  20       17.41       11.99        3.62 o   0.5245E-01
   1   0  20       63.79       47.84        4.62 o   0.3896E-01
   2   0  20       15.66       11.80        3.34 o   0.5428E-01
   3   0  20       23.26       10.31        4.55 o   0.4446E-01
   4   0  20       17.70       25.80        3.87 o   0.4919E-01
   5   0  20        0.29        0.09        0.31 o   0.5774E-01
   6   0  20        3.80        3.52        1.39 o   0.5719E-01
  -9   1  20       35.64       38.01        5.63 o   0.5454E-01
  -8   1  20        9.51       15.08        1.84 o   0.5097E-01
  -7   1  20       21.14       23.21        3.08 o   0.5596E-01
  -6   1  20        3.07        1.82        0.87 o   0.5656E-01
  -5   1  20      114.78      102.80        4.09 o   0.8608E-02
  -4   1  20       30.65       33.83        4.11 o   0.5425E-01
  -3   1  20       12.66       10.51        2.04 o   0.5659E-01
  -2   1  20       79.01       77.65        3.48 o   0.1821E-01
  -1   1  20        0.51        0.72        0.22 o   0.5754E-01
   0   1  20       85.59       89.31        3.63 o   0.1297E-01
   1   1  20       34.46       31.57        4.58 o   0.5522E-01
   2   1  20        6.73        7.91        1.36 o   0.5722E-01
   3   1  20        6.66        5.87        1.29 o   0.5754E-01
   4   1  20        3.07        1.53        0.97 o   0.5649E-01
   5   1  20        0.79        0.27        0.28 o   0.5755E-01
  -9   2  20        1.17        1.47        0.81 o   0.5775E-01
  -8   2  20       15.95        9.43        3.77 o   0.5119E-01
  -7   2  20        1.76        2.96        0.75 o   0.5660E-01
  -6   2  20       14.16       15.30        2.73 o   0.5712E-01
  -5   2  20        0.88        1.84        0.26 o   0.5704E-01
  -4   2  20       23.04       23.52        3.82 o   0.5766E-01
  -3   2  20       65.73       72.67        3.80 o   0.2214E-01
  -2   2  20       15.58       11.37        2.84 o   0.5391E-01
  -1   2  20        1.21        2.42        0.60 o   0.5693E-01
   0   2  20        7.13        6.05        1.65 o   0.5719E-01
   1   2  20        3.29        3.17        1.04 o   0.5742E-01
   2   2  20       36.10       27.23        5.47 o   0.4902E-01
   3   2  20        2.96        1.50        1.00 o   0.5624E-01
   4   2  20       12.40        7.31        2.63 o   0.5288E-01
   5   2  20       13.50       10.50        3.05 o   0.5512E-01
  -7   3  20        0.15        2.48        0.33 o   0.5566E-01
  -6   3  20       56.95       54.19        4.21 o   0.4162E-01
  -5   3  20        1.21        3.70        0.74 o   0.5533E-01
  -4   3  20        9.99        9.86        2.39 o   0.5774E-01
  -3   3  20       14.05       11.08        2.95 o   0.5493E-01
  -2   3  20        2.30        1.37        1.00 o   0.5705E-01
  -1   3  20       19.86       13.05        3.83 o   0.5117E-01
   0   3  20       37.53       36.73        6.58 o   0.5693E-01
   1   3  20       -0.22        1.21        0.32 o   0.5682E-01
   2   3  20        5.05        4.98        1.67 o   0.5801E-01
   3   3  20       27.51       15.25        5.41 o   0.4525E-01
  -4   4  20       -0.44        0.86        0.49 o   0.5781E-01
  -3   4  20       19.53       20.61        5.81 o   0.5748E-01
  -2   4  20        4.39        2.78        2.19 o   0.5647E-01
  -1   4  20       10.97       14.15        4.05 o   0.5376E-01
   0   4  20       26.99       29.17        7.58 o   0.5499E-01
  -8   1  21       12.90        8.39        2.59 o   0.5290E-01
  -7   1  21        5.97        6.64        1.55 o   0.5755E-01
  -6   1  21      151.96      111.03        5.14 o   0.5753E-02
  -5   1  21        7.17        2.94        1.51 o   0.5359E-01
  -4   1  21        5.41        3.24        1.24 o   0.5511E-01
  -3   1  21        1.10        2.00        0.50 o   0.5674E-01
  -2   1  21       41.48       40.80        5.37 o   0.5705E-01
  -1   1  21        0.15        0.02        0.23 o   0.5788E-01
   0   1  21       36.65       38.91        4.77 o   0.5411E-01
   1   1  21       42.80       35.38        5.51 o   0.5056E-01
   2   1  21        5.00        1.59        1.34 o   0.5432E-01
   3   1  21        4.48        0.30        1.26 o   0.5355E-01
  -7   2  21        1.61        1.77        0.91 o   0.5789E-01
  -6   2  21       27.95       33.55        5.86 o   0.5107E-01
  -5   2  21       36.58       39.49        7.27 o   0.5393E-01
  -4   2  21        7.17        4.08        2.12 o   0.5484E-01
  -3   2  21       73.74       89.26        5.08 o   0.1201E-01
  -2   2  21       22.17       18.90        3.81 o   0.5389E-01
  -1   2  21       45.98       42.82        3.45 o   0.5560E-01
   0   2  21       -1.46        3.22        0.81 o   0.5601E-01
   1   2  21        0.73        0.28        0.36 o   0.5754E-01
   2   2  21        2.49        5.02        1.21 o   0.5454E-01
  -4   3  21        2.05        5.10        1.07 o   0.5462E-01
  -3   3  21       25.75       34.39        5.35 o   0.4887E-01
  -2   3  21       51.21       47.55        4.44 o   0.5037E-01
  -1   3  21        1.76        3.72        1.00 o   0.5543E-01
   0   3  21        0.00        0.40        0.37 o   0.5769E-01
  -5   0  22       -0.44        0.43        0.33 o   0.5776E-01
  -4   0  22       -0.73        0.15        0.33 o   0.5744E-01
  -3   0  22       39.50       34.00        7.73 o   0.5254E-01
  -2   0  22       27.87       25.67        7.44 o   0.5531E-01
  -1   0  22       -2.05        0.33        0.92 o   0.5628E-01
   0   0  22       -1.02        1.08        0.68 o   0.5776E-01
   1   0  22       17.41       18.37        3.96 o   0.5717E-01
  -5   1  22       -0.66        0.71        0.33 o   0.5799E-01
  -4   1  22       82.70       81.34        4.22 o   0.1695E-01
  -3   1  22       16.15       15.62        3.03 o   0.5726E-01
  -2   1  22       15.63        8.92        2.90 o   0.5056E-01
  -1   1  22        1.23        0.02        0.65 o   0.5669E-01
   0   1  22       -1.49        0.58        0.63 o   0.5703E-01
